# Supplementary material for: Classifiers for Ischemic Stroke Lesion Segmentation: A Comparison Study
Source: PLoS One. 2015 Dec 16;10(12):e0145118. doi: 10.1371/journal.pone.0145118 (PMC4687679; doi:10.1371/journal.pone.0145118)
Supplement: S1 File — Case by case results of the leave-one-out cross-validation on all 37 cases with varying MRI sequences over all classifiers. (ZIP) [file pone.0145118.s001.zip]

Archive with 110 entries (99 files):
- appendices_S1_evaluation_dataset/
- appendices_S1_evaluation_dataset/README
- appendices_S1_evaluation_dataset/README.txt
- appendices_S1_evaluation_dataset/README~
- appendices_S1_evaluation_dataset/besteffort/
- appendices_S1_evaluation_dataset/besteffort/GTGGTG/
- appendices_S1_evaluation_dataset/besteffort/GTGGTG/100NeighborsClassifier.eva
- appendices_S1_evaluation_dataset/besteffort/GTGGTG/10NeighborsClassifier.eva
- appendices_S1_evaluation_dataset/besteffort/GTGGTG/5NeighborsClassifier.eva
- appendices_S1_evaluation_dataset/besteffort/GTGGTG/AdaBoostClassifier.eva
- appendices_S1_evaluation_dataset/besteffort/GTGGTG/ExtraTreesClassifier.eva
- appendices_S1_evaluation_dataset/besteffort/GTGGTG/GaussianNB.eva
- appendices_S1_evaluation_dataset/besteffort/GTGGTG/GeneralizedLinearModel.eva
- appendices_S1_evaluation_dataset/besteffort/GTGGTG/GradientBoostingClassifier.eva
- appendices_S1_evaluation_dataset/besteffort/GTGGTG/RandomForestClassifier.eva
- appendices_S1_evaluation_dataset/besteffort/GTGGTG/TunedExtraTrees.eva
- appendices_S1_evaluation_dataset/besteffort/GTGGTL/
- appendices_S1_evaluation_dataset/besteffort/GTGGTL/100NeighborsClassifier.eva
- appendices_S1_evaluation_dataset/besteffort/GTGGTL/10NeighborsClassifier.eva
- appendices_S1_evaluation_dataset/besteffort/GTGGTL/5NeighborsClassifier.eva
- appendices_S1_evaluation_dataset/besteffort/GTGGTL/AdaBoostClassifier.eva
- appendices_S1_evaluation_dataset/besteffort/GTGGTL/ExtraTreesClassifier.eva
- appendices_S1_evaluation_dataset/besteffort/GTGGTL/GaussianNB.eva
- appendices_S1_evaluation_dataset/besteffort/GTGGTL/GeneralizedLinearModel.eva
- appendices_S1_evaluation_dataset/besteffort/GTGGTL/GradientBoostingClassifier.eva
- appendices_S1_evaluation_dataset/besteffort/GTGGTL/RandomForestClassifier.eva
- appendices_S1_evaluation_dataset/besteffort/GTGGTL/TunedExtraTrees.eva
- appendices_S1_evaluation_dataset/besteffort/GTLGTG/
- appendices_S1_evaluation_dataset/besteffort/GTLGTG/100NeighborsClassifier.eva
- appendices_S1_evaluation_dataset/besteffort/GTLGTG/10NeighborsClassifier.eva
- appendices_S1_evaluation_dataset/besteffort/GTLGTG/5NeighborsClassifier.eva
- appendices_S1_evaluation_dataset/besteffort/GTLGTG/AdaBoostClassifier.eva
- appendices_S1_evaluation_dataset/besteffort/GTLGTG/ExtraTreesClassifier.eva
- appendices_S1_evaluation_dataset/besteffort/GTLGTG/GaussianNB.eva
- appendices_S1_evaluation_dataset/besteffort/GTLGTG/GeneralizedLinearModel.eva
- appendices_S1_evaluation_dataset/besteffort/GTLGTG/RandomForestClassifier.eva
- appendices_S1_evaluation_dataset/besteffort/GTLGTG/TunedExtraTrees.eva
- appendices_S1_evaluation_dataset/besteffort/GTLGTL/
- appendices_S1_evaluation_dataset/besteffort/GTLGTL/100NeighborsClassifier.eva
- appendices_S1_evaluation_dataset/besteffort/GTLGTL/10NeighborsClassifier.eva
- appendices_S1_evaluation_dataset/besteffort/GTLGTL/5NeighborsClassifier.eva
- appendices_S1_evaluation_dataset/besteffort/GTLGTL/AdaBoostClassifier.eva
- appendices_S1_evaluation_dataset/besteffort/GTLGTL/ExtraTreesClassifier.eva
- appendices_S1_evaluation_dataset/besteffort/GTLGTL/GaussianNB.eva
- appendices_S1_evaluation_dataset/besteffort/GTLGTL/GeneralizedLinearModel.eva
- appendices_S1_evaluation_dataset/besteffort/GTLGTL/RandomForestClassifier.eva
- appendices_S1_evaluation_dataset/besteffort/GTLGTL/TunedExtraTrees.eva
- appendices_S1_evaluation_dataset/flair/
- appendices_S1_evaluation_dataset/flair/GTGGTG/
- appendices_S1_evaluation_dataset/flair/GTGGTG/100NeighborsClassifier.eva
- appendices_S1_evaluation_dataset/flair/GTGGTG/10NeighborsClassifier.eva
- appendices_S1_evaluation_dataset/flair/GTGGTG/5NeighborsClassifier.eva
- appendices_S1_evaluation_dataset/flair/GTGGTG/AdaBoostClassifier.eva
- appendices_S1_evaluation_dataset/flair/GTGGTG/AdaBoostClassifier.normedFeatures.eva
- appendices_S1_evaluation_dataset/flair/GTGGTG/ConvolutionalNeuralNetworks.eva
- appendices_S1_evaluation_dataset/flair/GTGGTG/ExtraTreesClassifier.eva
- appendices_S1_evaluation_dataset/flair/GTGGTG/ExtraTreesClassifier.normedFeatures.eva
- appendices_S1_evaluation_dataset/flair/GTGGTG/GaussianNB.eva
- appendices_S1_evaluation_dataset/flair/GTGGTG/GeneralizedLinearModel.eva
- appendices_S1_evaluation_dataset/flair/GTGGTG/GradientBoostingClassifier.eva
- appendices_S1_evaluation_dataset/flair/GTGGTG/RandomForestClassifier.eva
- appendices_S1_evaluation_dataset/flair/GTGGTG/RandomForestClassifier.normedFeatures.eva
- appendices_S1_evaluation_dataset/flair/GTGGTG/SGDClassifierHinge.eva
- appendices_S1_evaluation_dataset/flair/GTGGTG/SGDClassifierHingeElasticNet.eva
- appendices_S1_evaluation_dataset/flair/GTGGTG/SGDClassifierHingeL1.eva
- appendices_S1_evaluation_dataset/flair/GTGGTG/SGDClassifierHingeWClassWeight.eva
- appendices_S1_evaluation_dataset/flair/GTGGTG/SGDClassifierLog.eva
- appendices_S1_evaluation_dataset/flair/GTGGTG/SGDClassifierModifiedHuber.eva
- appendices_S1_evaluation_dataset/flair/GTGGTG/SGDClassifierPerceptron.eva
- appendices_S1_evaluation_dataset/flair/GTGGTL/
- appendices_S1_evaluation_dataset/flair/GTGGTL/100NeighborsClassifier.eva
- appendices_S1_evaluation_dataset/flair/GTGGTL/10NeighborsClassifier.eva
- appendices_S1_evaluation_dataset/flair/GTGGTL/5NeighborsClassifier.eva
- appendices_S1_evaluation_dataset/flair/GTGGTL/AdaBoostClassifier.eva
- appendices_S1_evaluation_dataset/flair/GTGGTL/AdaBoostClassifier.normedFeatures.eva
- appendices_S1_evaluation_dataset/flair/GTGGTL/ConvolutionalNeuralNetworks.eva
- appendices_S1_evaluation_dataset/flair/GTGGTL/ExtraTreesClassifier.eva
- appendices_S1_evaluation_dataset/flair/GTGGTL/ExtraTreesClassifier.normedFeatures.eva
- appendices_S1_evaluation_dataset/flair/GTGGTL/GaussianNB.eva
- appendices_S1_evaluation_dataset/flair/GTGGTL/GeneralizedLinearModel.eva
- appendices_S1_evaluation_dataset/flair/GTGGTL/GradientBoostingClassifier.eva
- appendices_S1_evaluation_dataset/flair/GTGGTL/RandomForestClassifier.eva
- appendices_S1_evaluation_dataset/flair/GTGGTL/RandomForestClassifier.normedFeatures.eva
- appendices_S1_evaluation_dataset/flair/GTGGTL/SGDClassifierHinge.eva
- appendices_S1_evaluation_dataset/flair/GTGGTL/SGDClassifierHingeElasticNet.eva
- appendices_S1_evaluation_dataset/flair/GTGGTL/SGDClassifierHingeL1.eva
- appendices_S1_evaluation_dataset/flair/GTGGTL/SGDClassifierHingeWClassWeight.eva
- appendices_S1_evaluation_dataset/flair/GTGGTL/SGDClassifierLog.eva
- appendices_S1_evaluation_dataset/flair/GTGGTL/SGDClassifierModifiedHuber.eva
- appendices_S1_evaluation_dataset/flair/GTGGTL/SGDClassifierPerceptron.eva
- appendices_S1_evaluation_dataset/flair/GTLGTG/
- appendices_S1_evaluation_dataset/flair/GTLGTG/100NeighborsClassifier.eva
- appendices_S1_evaluation_dataset/flair/GTLGTG/10NeighborsClassifier.eva
- appendices_S1_evaluation_dataset/flair/GTLGTG/5NeighborsClassifier.eva
- appendices_S1_evaluation_dataset/flair/GTLGTG/AdaBoostClassifier.eva
- appendices_S1_evaluation_dataset/flair/GTLGTG/ExtraTreesClassifier.eva
- appendices_S1_evaluation_dataset/flair/GTLGTG/GaussianNB.eva
- appendices_S1_evaluation_dataset/flair/GTLGTG/GeneralizedLinearModel.eva
- appendices_S1_evaluation_dataset/flair/GTLGTG/GradientBoostingClassifier.eva
- appendices_S1_evaluation_dataset/flair/GTLGTG/RandomForestClassifier.eva
- appendices_S1_evaluation_dataset/flair/GTLGTL/
- appendices_S1_evaluation_dataset/flair/GTLGTL/100NeighborsClassifier.eva
- appendices_S1_evaluation_dataset/flair/GTLGTL/10NeighborsClassifier.eva
- appendices_S1_evaluation_dataset/flair/GTLGTL/5NeighborsClassifier.eva
- appendices_S1_evaluation_dataset/flair/GTLGTL/AdaBoostClassifier.eva
- appendices_S1_evaluation_dataset/flair/GTLGTL/ExtraTreesClassifier.eva
- appendices_S1_evaluation_dataset/flair/GTLGTL/GaussianNB.eva
- appendices_S1_evaluation_dataset/flair/GTLGTL/GeneralizedLinearModel.eva
- appendices_S1_evaluation_dataset/flair/GTLGTL/GradientBoostingClassifier.eva
- appendices_S1_evaluation_dataset/flair/GTLGTL/RandomForestClassifier.eva
