# Supplementary material for: Classifiers for Ischemic Stroke Lesion Segmentation: A Comparison Study
Source: PLoS One. 2015 Dec 16;10(12):e0145118. doi: 10.1371/journal.pone.0145118 (PMC4687679; doi:10.1371/journal.pone.0145118)
Supplement: S1 File — Case by case results of the leave-one-out cross-validation on all 37 cases with varying MRI sequences over all classifiers. (ZIP) [file pone.0145118.s001.zip › appendices_S1_evaluation_dataset/README~]

Content
#######
Raw results associated with Maier et al. "Classifiers for Ischemic Stroke Lesion Segmentation: A Comparison Study" submitted to PLOS ONE

Data and evaluation strategy
############################
Leave-one-out cross-validation on 37 cases with varying MRI sequences

Experiment descriptions
#######################
FLAIR
    Results on mono-spectral FLAIR MRI data
BESTEFFORT
    Results on multi-spectral MRI data with varying sequences

Ground truth
############
Two ground truth sets (GTG & GTL) were available.

GTGGTG
    Trained on GTG, evaluated on GTG
GTGGTL
    Trained on GTG, evaluated on GTL
GTLGTG
    Trained on GTL, evaluated on GTG
GTLGTL
    Trained on GTL, evaluated on GTL
    
File format
###########
Text files with UTF-8 encoding and Unix-Style file endings.
Can be loaded in Excel/LO-Calc/OO-Cals as CSV with TABS as separators.
