# Supplementary material for: Classifiers for Ischemic Stroke Lesion Segmentation: A Comparison Study
Source: PLoS One. 2015 Dec 16;10(12):e0145118. doi: 10.1371/journal.pone.0145118 (PMC4687679; doi:10.1371/journal.pone.0145118)
Supplement: S1 File — Case by case results of the leave-one-out cross-validation on all 37 cases with varying MRI sequences over all classifiers. (ZIP) [file pone.0145118.s001.zip › appendices_S1_evaluation_dataset/besteffort/GTGGTG/100NeighborsClassifier.eva]

Metrics:
Case	DC[0,1]	HD(mm)	P2C(mm)	prec.	recall
03	0.551	34.337	7.446	0.984	0.382
04	0.796	94.916	9.355	0.754	0.843
05	0.326	31.890	9.743	0.996	0.195
06	0.620	23.431	5.183	0.994	0.451
07	0.769	54.332	4.579	0.961	0.641
08	0.795	15.297	3.655	0.996	0.661
09	0.693	7.348	2.142	0.636	0.761
10	0.447	49.749	8.048	0.937	0.294
11	0.767	15.297	1.895	0.879	0.680
12	0.623	21.840	4.886	0.993	0.454
13	0.835	23.622	2.531	0.961	0.738
15	0.803	15.000	2.086	0.832	0.776
17	0.749	27.000	3.282	0.904	0.640
18	0.861	9.000	1.578	0.909	0.817
19	0.257	23.622	7.026	0.328	0.211
20	0.874	9.000	1.534	0.850	0.899
21	0.879	12.369	1.627	0.910	0.850
23	0.699	76.072	5.585	0.669	0.731
25	0.605	104.010	14.445	0.542	0.683
26	0.742	29.698	3.071	0.708	0.779
28	0.783	74.216	7.040	0.904	0.691
29	0.744	54.745	5.576	0.800	0.695
30	0.113	46.184	11.965	1.000	0.060
31	0.627	15.297	2.927	0.833	0.503
32	0.452	75.478	14.563	0.443	0.461
33	0.539	22.045	3.643	0.806	0.405
34	0.629	40.472	7.145	0.574	0.695
35	0.512	18.974	6.208	0.996	0.345
36	0.834	17.493	1.991	0.899	0.777
37	0.000	77.305	32.759	0.000	0.000
39	0.332	19.209	4.021	1.000	0.199
40	0.194	50.912	10.645	0.998	0.107
41	0.000	93.819	52.797	0.000	0.000
42	0.478	23.622	4.154	0.960	0.318
43	0.432	70.866	10.491	0.921	0.282
44	0.000	87.052	53.220	0.000	0.000
45	0.223	69.130	15.280	0.218	0.229
DM  average	0.556210947352 +/- 0.262122350413 (Median: 0.622968151183)
HD  average	41.4770675346 +/- 28.2049239247 (Median: 29.6984848098)
ASSD average	9.30060570958 +/- 11.9204769171 (Median: 5.57588955119)
Prec. average	0.759270269399 +/- 0.295932570661 (Median: 0.899368421053)
Rec. average	0.493326864898 +/- 0.273429165938 (Median: 0.502522068096)
