# Supplementary material for: Classifiers for Ischemic Stroke Lesion Segmentation: A Comparison Study
Source: PLoS One. 2015 Dec 16;10(12):e0145118. doi: 10.1371/journal.pone.0145118 (PMC4687679; doi:10.1371/journal.pone.0145118)
Supplement: S1 File — Case by case results of the leave-one-out cross-validation on all 37 cases with varying MRI sequences over all classifiers. (ZIP) [file pone.0145118.s001.zip › appendices_S1_evaluation_dataset/besteffort/GTGGTG/10NeighborsClassifier.eva]

Metrics:
Case	DC[0,1]	HD(mm)	P2C(mm)	prec.	recall
03	0.573	34.337	7.333	0.976	0.405
04	0.822	88.335	5.316	0.784	0.863
05	0.341	30.594	9.590	0.993	0.205
06	0.650	17.493	4.692	0.990	0.483
07	0.793	51.439	3.880	0.966	0.673
08	0.809	15.588	3.445	0.992	0.683
09	0.648	9.950	2.466	0.581	0.732
10	0.476	45.497	7.173	0.959	0.316
11	0.752	17.748	2.005	0.861	0.668
12	0.645	21.840	4.591	0.992	0.478
13	0.849	23.043	2.308	0.946	0.771
15	0.797	13.416	2.084	0.814	0.781
17	0.760	26.325	3.174	0.883	0.667
18	0.842	9.000	1.714	0.872	0.814
19	0.381	23.043	5.000	0.508	0.305
20	0.859	7.348	1.599	0.815	0.908
21	0.885	12.369	1.542	0.891	0.879
23	0.709	34.728	3.247	0.675	0.747
25	0.588	105.171	14.042	0.513	0.690
26	0.735	28.302	2.856	0.700	0.774
28	0.792	73.668	5.835	0.899	0.708
29	0.742	51.962	4.636	0.809	0.685
30	0.134	35.369	10.194	0.998	0.072
31	0.642	14.071	2.648	0.802	0.535
32	0.487	72.312	12.701	0.487	0.487
33	0.575	22.045	3.386	0.767	0.460
34	0.688	32.450	4.234	0.712	0.666
35	0.520	18.974	5.950	0.994	0.353
36	0.839	11.225	1.843	0.887	0.796
37	0.000	61.555	32.197	0.000	0.000
39	0.202	79.768	16.736	0.303	0.151
40	0.157	49.295	10.804	0.993	0.085
41	0.026	61.262	32.011	0.400	0.013
42	0.454	88.843	12.870	0.799	0.317
43	0.471	26.325	6.734	0.988	0.309
44	0.005	87.052	35.678	0.006	0.005
45	0.211	70.803	15.710	0.216	0.207
DM  average	0.563752388285 +/- 0.262849397724 (Median: 0.645094217024)
HD  average	39.7985477435 +/- 27.0643862468 (Median: 30.5941170816)
ASSD average	8.16817034639 +/- 8.52696953962 (Median: 4.69210805007)
Prec. average	0.750631518122 +/- 0.271198753795 (Median: 0.815282392027)
Rec. average	0.505149712657 +/- 0.274543403608 (Median: 0.535308953342)
