# Supplementary material for: Classifiers for Ischemic Stroke Lesion Segmentation: A Comparison Study
Source: PLoS One. 2015 Dec 16;10(12):e0145118. doi: 10.1371/journal.pone.0145118 (PMC4687679; doi:10.1371/journal.pone.0145118)
Supplement: S1 File — Case by case results of the leave-one-out cross-validation on all 37 cases with varying MRI sequences over all classifiers. (ZIP) [file pone.0145118.s001.zip › appendices_S1_evaluation_dataset/besteffort/GTGGTG/5NeighborsClassifier.eva]

Metrics:
Case	DC[0,1]	HD(mm)	P2C(mm)	prec.	recall
03	0.594	32.311	6.931	0.965	0.429
04	0.794	88.335	7.170	0.720	0.886
05	0.368	54.166	10.307	0.956	0.228
06	0.671	17.493	4.297	0.984	0.510
07	0.806	52.393	4.019	0.949	0.701
08	0.827	15.000	3.134	0.988	0.711
09	0.641	9.950	2.456	0.553	0.761
10	0.500	48.374	7.006	0.948	0.340
11	0.749	17.234	2.032	0.817	0.692
12	0.671	20.125	4.232	0.983	0.510
13	0.856	23.043	2.221	0.931	0.791
15	0.791	12.369	2.099	0.774	0.807
17	0.777	23.622	2.861	0.871	0.702
18	0.839	7.348	1.743	0.847	0.831
19	0.410	23.043	5.154	0.448	0.378
20	0.845	7.348	1.743	0.779	0.922
21	0.880	10.817	1.549	0.872	0.888
23	0.652	79.429	6.339	0.567	0.767
25	0.526	107.079	17.476	0.419	0.708
26	0.721	29.850	3.113	0.660	0.795
28	0.799	75.954	5.480	0.877	0.733
29	0.745	54.745	4.510	0.788	0.707
30	0.204	35.369	9.142	0.999	0.114
31	0.647	13.077	2.594	0.735	0.578
32	0.479	75.060	13.417	0.443	0.520
33	0.603	18.493	3.348	0.721	0.518
34	0.619	58.941	8.540	0.560	0.693
35	0.557	16.432	5.425	0.989	0.388
36	0.842	11.225	1.847	0.861	0.824
37	0.000	64.692	32.283	0.000	0.000
39	0.266	82.377	16.667	0.263	0.269
40	0.217	49.204	10.151	0.982	0.122
41	0.030	63.356	36.393	0.193	0.017
42	0.494	90.697	15.727	0.714	0.378
43	0.510	24.739	6.204	0.982	0.345
44	0.039	95.859	31.490	0.031	0.052
45	0.224	73.055	15.590	0.203	0.251
DM  average	0.572837267004 +/- 0.249438192731 (Median: 0.640750670241)
HD  average	42.7730644523 +/- 29.3962690326 (Median: 32.3109888428)
ASSD average	8.50524055743 +/- 8.64355839725 (Median: 5.42533021449)
Prec. average	0.712694642557 +/- 0.282652042643 (Median: 0.787841945289)
Rec. average	0.536870260707 +/- 0.268006367307 (Median: 0.577553593947)
