# Supplementary material for: Classifiers for Ischemic Stroke Lesion Segmentation: A Comparison Study
Source: PLoS One. 2015 Dec 16;10(12):e0145118. doi: 10.1371/journal.pone.0145118 (PMC4687679; doi:10.1371/journal.pone.0145118)
Supplement: S1 File — Case by case results of the leave-one-out cross-validation on all 37 cases with varying MRI sequences over all classifiers. (ZIP) [file pone.0145118.s001.zip › appendices_S1_evaluation_dataset/besteffort/GTGGTG/AdaBoostClassifier.eva]

Metrics:
Case	DC[0,1]	HD(mm)	P2C(mm)	prec.	recall
03	0.813	23.431	3.597	0.843	0.785
04	0.752	28.302	2.746	0.698	0.813
05	0.669	57.315	7.620	0.876	0.540
06	0.691	23.431	4.088	0.934	0.549
07	0.837	15.297	2.771	0.739	0.965
08	0.844	16.155	2.631	0.899	0.795
09	0.507	78.115	16.143	0.522	0.494
10	0.748	19.442	3.775	0.923	0.629
11	0.745	13.748	2.049	0.774	0.717
12	0.817	22.045	2.792	0.884	0.759
13	0.833	22.450	2.694	0.828	0.838
15	0.794	13.077	2.170	0.769	0.821
17	0.776	20.347	2.857	0.818	0.738
18	0.787	16.432	2.582	0.841	0.740
19	0.578	20.125	3.874	0.505	0.675
20	0.840	9.000	1.839	0.782	0.908
21	0.850	15.000	2.083	0.836	0.865
23	0.669	18.493	2.928	0.568	0.813
25	0.448	112.290	23.927	0.346	0.635
26	0.690	19.442	2.961	0.589	0.835
28	0.809	23.431	2.528	0.790	0.829
29	0.763	32.588	3.013	0.788	0.740
30	0.659	30.150	4.967	0.918	0.514
31	0.620	16.432	3.235	0.637	0.604
32	0.598	71.561	8.968	0.512	0.717
33	0.455	25.981	5.704	0.650	0.350
34	0.689	36.125	5.006	0.796	0.607
35	0.841	12.369	2.485	0.825	0.858
36	0.754	61.262	5.361	0.670	0.861
37	0.000	70.548	35.826	0.000	0.000
39	0.000	 inf	 inf	0.000	0.000
40	0.383	49.204	8.666	0.983	0.238
41	0.129	48.466	13.843	0.771	0.071
42	0.225	98.681	26.540	0.258	0.200
43	0.730	18.000	3.730	0.926	0.603
44	0.000	87.207	63.555	0.000	0.000
45	0.394	37.709	8.629	0.345	0.457
WARNING: Average values only computed on 36 of 37 cases!
DM  average	0.631566084029 +/- 0.232621012809 (Median: 0.710872967518)
HD  average	35.6569522215 +/- 26.4023059272 (Median: 23.4307490277)
ASSD average	8.28274981099 +/- 11.9860607262 (Median: 3.66317748023)
Prec. average	0.690106657383 +/- 0.24188996491 (Median: 0.777909936045)
Rec. average	0.626758235717 +/- 0.252841373927 (Median: 0.717370580677)
