# Supplementary material for: Classifiers for Ischemic Stroke Lesion Segmentation: A Comparison Study
Source: PLoS One. 2015 Dec 16;10(12):e0145118. doi: 10.1371/journal.pone.0145118 (PMC4687679; doi:10.1371/journal.pone.0145118)
Supplement: S1 File — Case by case results of the leave-one-out cross-validation on all 37 cases with varying MRI sequences over all classifiers. (ZIP) [file pone.0145118.s001.zip › appendices_S1_evaluation_dataset/besteffort/GTGGTG/ExtraTreesClassifier.eva]

Metrics:
Case	DC[0,1]	HD(mm)	P2C(mm)	prec.	recall
03	0.818	29.086	3.695	0.919	0.737
04	0.824	10.392	2.073	0.741	0.927
05	0.539	55.480	9.638	0.932	0.379
06	0.697	24.187	4.324	0.989	0.538
07	0.886	12.369	1.892	0.886	0.886
08	0.909	12.369	1.874	0.961	0.862
09	0.640	11.225	2.278	0.796	0.535
10	0.678	24.187	4.851	0.971	0.521
11	0.750	15.297	2.179	0.804	0.703
12	0.790	24.556	3.216	0.950	0.676
13	0.871	22.450	2.215	0.864	0.878
15	0.808	13.748	2.323	0.749	0.876
17	0.828	21.000	2.455	0.822	0.834
18	0.852	15.000	1.812	0.896	0.812
19	0.411	14.071	3.726	0.973	0.261
20	0.850	7.348	1.890	0.811	0.893
21	0.888	14.071	1.656	0.866	0.911
23	0.688	13.416	2.761	0.634	0.751
25	0.628	30.150	3.408	0.608	0.648
26	0.746	21.424	2.498	0.689	0.812
28	0.850	27.821	2.346	0.880	0.822
29	0.779	28.460	2.895	0.790	0.768
30	0.414	32.588	7.614	0.956	0.264
31	0.560	34.073	4.974	0.900	0.407
32	0.566	24.556	5.341	0.735	0.461
33	0.660	18.493	3.392	0.909	0.518
34	0.800	10.817	1.872	0.836	0.767
35	0.796	15.000	3.052	0.960	0.681
36	0.854	16.155	2.069	0.846	0.862
37	0.000	57.784	35.912	0.000	0.000
39	0.649	11.225	2.370	0.652	0.647
40	0.017	90.747	20.821	1.000	0.009
41	0.044	48.094	14.178	1.000	0.023
42	0.496	24.187	4.173	0.945	0.337
43	0.691	20.125	4.320	0.941	0.546
44	0.000	122.266	90.729	0.000	0.000
45	0.411	30.000	7.580	0.438	0.388
DM  average	0.640224361131 +/- 0.256882355957 (Median: 0.696838880379)
HD  average	27.1410548573 +/- 22.5289220874 (Median: 21.4242852856)
ASSD average	7.41622872067 +/- 15.2629973014 (Median: 3.05166489526)
Prec. average	0.801271329433 +/- 0.227918226686 (Median: 0.866434010152)
Rec. average	0.592969840798 +/- 0.27779610693 (Median: 0.676487579434)
