# Supplementary material for: Classifiers for Ischemic Stroke Lesion Segmentation: A Comparison Study
Source: PLoS One. 2015 Dec 16;10(12):e0145118. doi: 10.1371/journal.pone.0145118 (PMC4687679; doi:10.1371/journal.pone.0145118)
Supplement: S1 File — Case by case results of the leave-one-out cross-validation on all 37 cases with varying MRI sequences over all classifiers. (ZIP) [file pone.0145118.s001.zip › appendices_S1_evaluation_dataset/besteffort/GTGGTG/GaussianNB.eva]

Metrics:
Case	DC[0,1]	HD(mm)	P2C(mm)	prec.	recall
03	0.733	69.843	8.588	0.709	0.758
04	0.486	98.270	15.178	0.321	0.999
05	0.694	62.354	9.316	0.724	0.666
06	0.730	73.178	9.274	0.729	0.731
07	0.710	84.161	11.137	0.571	0.939
08	0.872	12.369	2.913	0.811	0.943
09	0.236	76.191	16.896	0.137	0.834
10	0.708	59.245	7.958	0.758	0.665
11	0.432	81.884	11.863	0.277	0.983
12	0.619	92.223	14.140	0.497	0.819
13	0.656	76.191	10.674	0.492	0.983
15	0.492	79.429	11.469	0.328	0.982
17	0.718	69.130	6.406	0.615	0.863
18	0.559	70.292	10.638	0.389	0.989
19	0.478	24.372	5.537	0.423	0.550
20	0.435	76.720	14.116	0.278	0.999
21	0.657	77.421	8.414	0.490	0.994
23	0.497	105.128	13.270	0.352	0.849
25	0.339	112.290	25.845	0.210	0.879
26	0.429	87.361	12.148	0.276	0.959
28	0.711	78.746	11.437	0.589	0.896
29	0.580	56.524	7.932	0.415	0.963
30	0.614	78.288	12.463	0.609	0.619
31	0.743	11.225	2.516	0.723	0.764
32	0.403	74.518	16.771	0.303	0.602
33	0.556	57.079	9.824	0.527	0.588
34	0.194	82.158	18.771	0.108	0.998
35	0.750	53.245	7.005	0.688	0.825
36	0.610	70.548	13.563	0.447	0.963
37	0.000	96.979	28.536	0.000	0.030
39	0.065	81.111	22.682	0.033	0.958
40	0.208	51.788	10.983	0.979	0.116
41	0.159	70.100	24.432	0.212	0.127
42	0.118	105.385	27.209	0.063	0.876
43	0.633	76.485	14.723	0.589	0.684
44	0.027	94.773	34.559	0.014	0.555
45	0.271	74.760	17.381	0.168	0.697
DM  average	0.489795803943 +/- 0.231044605152 (Median: 0.555601148954)
HD  average	73.0206928216 +/- 22.0479830139 (Median: 76.1905505952)
ASSD average	13.6909400146 +/- 7.11651363869 (Median: 11.862601722)
Prec. average	0.428560151926 +/- 0.245996377146 (Median: 0.423131170663)
Rec. average	0.774201391767 +/- 0.247231046266 (Median: 0.849315068493)
