# Supplementary material for: Classifiers for Ischemic Stroke Lesion Segmentation: A Comparison Study
Source: PLoS One. 2015 Dec 16;10(12):e0145118. doi: 10.1371/journal.pone.0145118 (PMC4687679; doi:10.1371/journal.pone.0145118)
Supplement: S1 File — Case by case results of the leave-one-out cross-validation on all 37 cases with varying MRI sequences over all classifiers. (ZIP) [file pone.0145118.s001.zip › appendices_S1_evaluation_dataset/besteffort/GTGGTG/GeneralizedLinearModel.eva]

Metrics:
Case	DC[0,1]	HD(mm)	P2C(mm)	prec.	recall
03	0.701	31.890	5.720	0.921	0.565
04	0.824	10.817	1.917	0.843	0.805
05	0.269	54.745	11.969	0.910	0.158
06	0.542	27.821	6.368	0.994	0.372
07	0.872	12.728	2.256	0.843	0.903
08	0.868	18.248	2.644	0.964	0.789
09	0.335	15.297	3.849	0.941	0.204
10	0.511	26.495	6.919	0.979	0.346
11	0.744	19.900	2.364	0.887	0.640
12	0.680	28.302	4.776	0.974	0.523
13	0.847	24.187	2.699	0.834	0.860
15	0.779	17.234	2.423	0.812	0.748
17	0.793	24.920	2.808	0.887	0.717
18	0.760	15.588	2.580	0.987	0.619
19	0.094	24.187	6.830	0.931	0.050
20	0.843	10.392	1.747	0.921	0.777
21	0.847	12.728	1.989	0.922	0.783
23	0.457	30.150	4.873	0.971	0.298
25	0.457	107.079	25.838	0.536	0.398
26	0.682	27.821	3.092	0.733	0.637
28	0.782	73.790	5.288	0.893	0.696
29	0.786	27.821	2.681	0.842	0.736
30	0.048	88.741	21.943	1.000	0.025
31	0.503	34.986	5.513	0.887	0.351
32	0.363	43.058	7.908	0.804	0.235
33	0.219	27.495	8.272	0.996	0.123
34	0.230	21.840	6.696	1.000	0.130
35	0.643	20.347	5.072	0.947	0.486
36	0.816	21.633	2.649	0.821	0.810
37	0.000	39.912	27.069	0.000	0.000
39	0.454	15.297	3.533	0.764	0.323
40	0.035	90.000	20.090	0.994	0.018
41	0.000	 inf	 inf	0.000	0.000
42	0.223	30.594	6.857	0.979	0.126
43	0.448	24.920	7.218	0.961	0.292
44	0.000	112.969	84.973	0.000	0.000
45	0.236	24.920	6.577	0.855	0.137
WARNING: Average values only computed on 36 of 37 cases!
DM  average	0.519157089762 +/- 0.283556060044 (Median: 0.526195190108)
HD  average	34.4125907932 +/- 26.24925894 (Median: 25.7075770939)
ASSD average	9.05562832389 +/- 14.3572847539 (Median: 5.18005311561)
Prec. average	0.84817823308 +/- 0.225715367582 (Median: 0.915300185136)
Rec. average	0.435591942842 +/- 0.289081676997 (Median: 0.385134007382)
