# Supplementary material for: Classifiers for Ischemic Stroke Lesion Segmentation: A Comparison Study
Source: PLoS One. 2015 Dec 16;10(12):e0145118. doi: 10.1371/journal.pone.0145118 (PMC4687679; doi:10.1371/journal.pone.0145118)
Supplement: S1 File — Case by case results of the leave-one-out cross-validation on all 37 cases with varying MRI sequences over all classifiers. (ZIP) [file pone.0145118.s001.zip › appendices_S1_evaluation_dataset/besteffort/GTGGTG/GradientBoostingClassifier.eva]

Metrics:
Case	DC[0,1]	HD(mm)	P2C(mm)	prec.	recall
03	0.833	22.045	3.170	0.888	0.784
04	0.810	14.071	1.997	0.731	0.908
05	0.577	58.249	8.999	0.872	0.431
06	0.703	19.209	4.136	0.968	0.552
07	0.838	12.369	2.202	0.839	0.838
08	0.888	12.728	2.122	0.922	0.856
09	0.411	15.588	3.191	0.850	0.271
10	0.743	21.000	3.818	0.952	0.609
11	0.719	14.697	2.218	0.713	0.724
12	0.772	23.043	3.284	0.915	0.668
13	0.860	21.000	2.130	0.884	0.837
15	0.802	11.225	2.166	0.746	0.867
17	0.772	19.672	3.015	0.720	0.834
18	0.846	15.297	1.811	0.880	0.814
19	0.531	9.950	2.748	0.835	0.389
20	0.771	15.588	2.407	0.739	0.806
21	0.855	12.728	1.958	0.832	0.878
23	0.657	14.697	2.762	0.593	0.737
25	0.578	26.325	3.730	0.490	0.705
26	0.704	19.672	2.673	0.619	0.816
28	0.807	24.372	2.678	0.804	0.810
29	0.767	28.302	2.801	0.751	0.785
30	0.506	21.840	4.680	0.882	0.354
31	0.559	19.672	3.549	0.805	0.428
32	0.579	28.142	4.496	0.619	0.543
33	0.663	16.155	2.986	0.836	0.550
34	0.734	12.728	2.263	0.766	0.704
35	0.821	12.369	2.439	0.864	0.781
36	0.789	60.374	5.334	0.725	0.866
37	0.000	57.628	35.543	0.000	0.000
39	0.415	22.045	3.739	0.313	0.616
40	0.136	85.959	15.618	0.937	0.073
41	0.218	47.529	12.144	0.784	0.127
42	0.428	63.000	10.683	0.766	0.297
43	0.699	69.325	5.846	0.889	0.576
44	0.000	87.824	63.003	0.000	0.000
45	0.412	31.032	6.484	0.386	0.442
DM  average	0.627066410735 +/- 0.233220052523 (Median: 0.703619909502)
HD  average	28.8501373744 +/- 21.1569260391 (Median: 21.0)
ASSD average	6.61686688008 +/- 11.0967257128 (Median: 3.17029245826)
Prec. average	0.732815244842 +/- 0.227370467484 (Median: 0.803762662808)
Rec. average	0.602062843341 +/- 0.260295953109 (Median: 0.703883495146)
