# Supplementary material for: Classifiers for Ischemic Stroke Lesion Segmentation: A Comparison Study
Source: PLoS One. 2015 Dec 16;10(12):e0145118. doi: 10.1371/journal.pone.0145118 (PMC4687679; doi:10.1371/journal.pone.0145118)
Supplement: S1 File — Case by case results of the leave-one-out cross-validation on all 37 cases with varying MRI sequences over all classifiers. (ZIP) [file pone.0145118.s001.zip › appendices_S1_evaluation_dataset/besteffort/GTGGTG/RandomForestClassifier.eva]

Metrics:
Case	DC[0,1]	HD(mm)	P2C(mm)	prec.	recall
03	0.822	28.302	3.591	0.898	0.758
04	0.821	10.817	1.987	0.739	0.923
05	0.571	54.415	9.355	0.944	0.410
06	0.722	23.043	3.966	0.987	0.569
07	0.887	12.369	1.894	0.880	0.895
08	0.910	12.000	1.839	0.950	0.873
09	0.618	13.416	2.422	0.837	0.490
10	0.714	23.043	4.398	0.972	0.564
11	0.757	14.697	2.124	0.774	0.742
12	0.794	23.622	3.131	0.933	0.691
13	0.875	21.840	2.124	0.875	0.875
15	0.817	12.728	2.172	0.759	0.884
17	0.822	20.125	2.518	0.801	0.845
18	0.868	12.000	1.586	0.905	0.834
19	0.613	16.155	3.051	0.789	0.501
20	0.856	6.708	1.718	0.821	0.893
21	0.888	13.748	1.611	0.869	0.907
23	0.687	13.416	2.728	0.611	0.786
25	0.625	29.698	3.476	0.586	0.670
26	0.748	20.125	2.459	0.678	0.835
28	0.851	25.100	2.282	0.869	0.834
29	0.778	32.450	3.011	0.803	0.755
30	0.477	31.464	6.472	0.959	0.318
31	0.620	19.442	3.203	0.869	0.482
32	0.624	25.807	4.692	0.689	0.571
33	0.707	21.633	2.975	0.869	0.596
34	0.801	12.728	1.884	0.834	0.771
35	0.863	12.000	2.112	0.938	0.799
36	0.849	12.369	2.127	0.812	0.889
37	0.000	64.273	36.881	0.000	0.000
39	0.622	11.225	2.524	0.580	0.671
40	0.020	93.867	19.857	0.990	0.010
41	0.141	44.091	11.270	1.000	0.076
42	0.526	22.650	3.842	0.949	0.364
43	0.744	16.971	3.593	0.941	0.616
44	0.000	 inf	 inf	0.000	0.000
45	0.460	28.931	6.850	0.429	0.495
WARNING: Average values only computed on 36 of 37 cases!
DM  average	0.680558752574 +/- 0.223889330664 (Median: 0.746296556602)
HD  average	23.8130384563 +/- 16.8504955263 (Median: 20.1246117975)
ASSD average	4.77006791066 +/- 6.40790943753 (Median: 2.85157533836)
Prec. average	0.809422401421 +/- 0.188666309466 (Median: 0.86887025191)
Rec. average	0.644159109545 +/- 0.249152047144 (Median: 0.716309038874)
