# Supplementary material for: Classifiers for Ischemic Stroke Lesion Segmentation: A Comparison Study
Source: PLoS One. 2015 Dec 16;10(12):e0145118. doi: 10.1371/journal.pone.0145118 (PMC4687679; doi:10.1371/journal.pone.0145118)
Supplement: S1 File — Case by case results of the leave-one-out cross-validation on all 37 cases with varying MRI sequences over all classifiers. (ZIP) [file pone.0145118.s001.zip › appendices_S1_evaluation_dataset/besteffort/GTGGTG/TunedExtraTrees.eva]

Metrics:
Case	DC[0,1]	HD(mm)	P2C(mm)	prec.	recall
03	0.830	27.821	3.450	0.898	0.771
04	0.825	12.369	1.921	0.745	0.924
05	0.585	55.480	9.135	0.916	0.429
06	0.734	21.213	3.821	0.986	0.584
07	0.893	12.369	1.789	0.886	0.900
08	0.910	12.369	1.833	0.950	0.873
09	0.619	14.071	2.374	0.859	0.484
10	0.745	22.045	3.977	0.963	0.607
11	0.767	14.697	1.918	0.808	0.730
12	0.790	24.556	3.185	0.929	0.687
13	0.881	22.450	2.050	0.879	0.883
15	0.815	12.728	2.246	0.757	0.882
17	0.821	22.650	2.579	0.805	0.838
18	0.867	15.000	1.658	0.903	0.833
19	0.610	16.432	3.207	0.763	0.508
20	0.866	6.000	1.629	0.845	0.888
21	0.893	14.071	1.548	0.886	0.900
23	0.699	13.748	2.656	0.626	0.791
25	0.606	28.931	3.764	0.527	0.713
26	0.756	20.125	2.376	0.698	0.824
28	0.853	25.456	2.248	0.877	0.830
29	0.783	30.594	2.878	0.791	0.776
30	0.547	29.850	6.026	0.960	0.383
31	0.600	19.442	3.481	0.865	0.460
32	0.658	25.456	4.415	0.694	0.625
33	0.729	16.155	2.845	0.861	0.632
34	0.812	10.817	1.751	0.841	0.785
35	0.887	12.369	1.842	0.922	0.854
36	0.847	13.416	2.146	0.819	0.877
37	0.000	55.723	35.049	0.000	0.000
39	0.595	18.248	2.727	0.491	0.755
40	0.019	65.038	15.804	1.000	0.009
41	0.225	37.709	9.788	0.984	0.127
42	0.512	22.650	3.934	0.956	0.350
43	0.745	17.493	3.668	0.933	0.620
44	0.000	 inf	 inf	0.000	0.000
45	0.445	30.887	7.123	0.409	0.488
WARNING: Average values only computed on 36 of 37 cases!
DM  average	0.688003661786 +/- 0.220174158253 (Median: 0.750234441134)
HD  average	22.7896784723 +/- 12.8891642526 (Median: 19.7834169464)
ASSD average	4.5232951967 +/- 5.87198334276 (Median: 2.78571266685)
Prec. average	0.80646407515 +/- 0.193827076585 (Median: 0.862644388918)
Rec. average	0.656154943431 +/- 0.245141540216 (Median: 0.742733018598)
