# Supplementary material for: Classifiers for Ischemic Stroke Lesion Segmentation: A Comparison Study
Source: PLoS One. 2015 Dec 16;10(12):e0145118. doi: 10.1371/journal.pone.0145118 (PMC4687679; doi:10.1371/journal.pone.0145118)
Supplement: S1 File — Case by case results of the leave-one-out cross-validation on all 37 cases with varying MRI sequences over all classifiers. (ZIP) [file pone.0145118.s001.zip › appendices_S1_evaluation_dataset/besteffort/GTGGTL/100NeighborsClassifier.eva]

Metrics:
Case	DC[0,1]	HD(mm)	P2C(mm)	prec.	recall
03	0.673	30.150	4.105	0.954	0.520
04	0.790	96.794	9.393	0.706	0.897
05	0.336	30.150	8.749	0.985	0.203
06	0.609	22.450	4.705	0.973	0.443
07	0.815	57.315	3.920	0.935	0.722
08	0.866	17.234	2.124	0.959	0.790
09	0.568	9.487	2.729	0.410	0.928
10	0.519	52.650	6.396	0.912	0.363
11	0.767	21.000	1.868	0.756	0.779
12	0.751	14.071	2.754	0.939	0.626
13	0.875	20.125	1.785	0.865	0.885
15	0.844	6.708	1.649	0.812	0.879
17	0.796	24.187	2.445	0.876	0.729
18	0.849	12.000	1.728	0.867	0.832
19	0.425	16.432	3.507	0.476	0.385
20	0.850	9.000	1.774	0.785	0.927
21	0.873	12.369	1.738	0.841	0.908
23	0.658	77.421	5.946	0.617	0.705
25	0.577	108.083	15.149	0.496	0.689
26	0.735	36.742	3.124	0.625	0.893
28	0.800	66.611	6.026	0.868	0.742
29	0.800	54.745	4.489	0.756	0.849
30	0.133	46.184	10.459	1.000	0.071
31	0.619	11.225	2.514	0.623	0.614
32	0.537	66.611	10.923	0.503	0.577
33	0.519	24.372	4.515	0.876	0.369
34	0.620	44.396	7.335	0.476	0.888
35	0.614	16.432	4.143	0.968	0.450
36	0.831	16.155	2.053	0.813	0.850
37	0.000	75.954	30.741	0.000	0.000
39	0.375	17.493	3.525	0.818	0.243
40	0.259	50.289	8.493	0.986	0.149
41	0.000	91.488	55.147	0.000	0.000
42	0.582	21.213	3.511	0.912	0.427
43	0.532	73.546	8.513	0.895	0.378
44	0.000	84.906	53.523	0.000	0.000
45	0.297	69.649	13.484	0.268	0.333
DM  average	0.586394370474 +/- 0.255294639407 (Median: 0.618578100675)
HD  average	40.6928443084 +/- 28.6325365943 (Median: 30.1496268634)
ASSD average	8.51301389454 +/- 12.1908132236 (Median: 4.14276909628)
Prec. average	0.717569266011 +/- 0.280821853152 (Median: 0.818181818182)
Rec. average	0.568770923505 +/- 0.29481419081 (Median: 0.625772038181)
