# Supplementary material for: Classifiers for Ischemic Stroke Lesion Segmentation: A Comparison Study
Source: PLoS One. 2015 Dec 16;10(12):e0145118. doi: 10.1371/journal.pone.0145118 (PMC4687679; doi:10.1371/journal.pone.0145118)
Supplement: S1 File — Case by case results of the leave-one-out cross-validation on all 37 cases with varying MRI sequences over all classifiers. (ZIP) [file pone.0145118.s001.zip › appendices_S1_evaluation_dataset/besteffort/GTGGTL/10NeighborsClassifier.eva]

Metrics:
Case	DC[0,1]	HD(mm)	P2C(mm)	prec.	recall
03	0.688	29.850	4.034	0.935	0.545
04	0.811	86.741	5.324	0.729	0.913
05	0.351	28.302	8.564	0.980	0.213
06	0.637	18.493	4.208	0.968	0.475
07	0.835	54.415	3.241	0.935	0.755
08	0.869	16.155	2.032	0.943	0.806
09	0.527	11.225	2.982	0.374	0.892
10	0.546	45.497	5.548	0.926	0.388
11	0.738	21.213	2.036	0.727	0.750
12	0.767	13.077	2.570	0.930	0.653
13	0.865	19.442	1.902	0.832	0.902
15	0.825	9.000	1.770	0.783	0.872
17	0.805	24.187	2.334	0.855	0.760
18	0.831	9.950	1.843	0.832	0.829
19	0.505	9.000	2.402	0.587	0.442
20	0.833	7.348	1.875	0.752	0.934
21	0.870	12.369	1.737	0.817	0.931
23	0.678	35.114	3.527	0.632	0.732
25	0.571	109.119	14.691	0.478	0.709
26	0.726	36.742	2.944	0.615	0.884
28	0.809	66.611	4.964	0.864	0.761
29	0.808	51.962	3.357	0.773	0.845
30	0.157	34.728	8.751	0.998	0.085
31	0.607	9.487	2.519	0.582	0.635
32	0.572	69.260	9.469	0.547	0.601
33	0.564	24.372	4.056	0.843	0.424
34	0.691	42.638	4.802	0.585	0.843
35	0.622	17.493	3.979	0.965	0.459
36	0.839	10.817	1.906	0.806	0.876
37	0.000	59.850	29.783	0.000	0.000
39	0.243	90.300	19.078	0.285	0.212
40	0.211	48.280	8.725	0.980	0.118
41	0.049	73.116	33.177	0.393	0.026
42	0.545	90.100	12.402	0.758	0.426
43	0.574	17.748	4.490	0.954	0.411
44	0.006	86.168	35.567	0.006	0.006
45	0.283	70.292	13.984	0.267	0.302
DM  average	0.590833009074 +/- 0.255881659847 (Median: 0.637365825355)
HD  average	39.471958072 +/- 28.5447431903 (Median: 29.8496231132)
ASSD average	7.47490149645 +/- 8.5866776614 (Median: 4.03402875552)
Prec. average	0.70911184045 +/- 0.261542277711 (Median: 0.782608695652)
Rec. average	0.578769001079 +/- 0.293610897085 (Median: 0.653284671533)
