# Supplementary material for: Classifiers for Ischemic Stroke Lesion Segmentation: A Comparison Study
Source: PLoS One. 2015 Dec 16;10(12):e0145118. doi: 10.1371/journal.pone.0145118 (PMC4687679; doi:10.1371/journal.pone.0145118)
Supplement: S1 File — Case by case results of the leave-one-out cross-validation on all 37 cases with varying MRI sequences over all classifiers. (ZIP) [file pone.0145118.s001.zip › appendices_S1_evaluation_dataset/besteffort/GTGGTL/5NeighborsClassifier.eva]

Metrics:
Case	DC[0,1]	HD(mm)	P2C(mm)	prec.	recall
03	0.705	28.460	3.802	0.917	0.572
04	0.770	86.741	7.360	0.660	0.924
05	0.378	55.480	9.372	0.943	0.236
06	0.660	17.748	3.898	0.963	0.502
07	0.836	55.399	3.586	0.907	0.775
08	0.875	16.155	1.921	0.927	0.828
09	0.512	10.817	2.945	0.354	0.922
10	0.570	45.989	5.442	0.911	0.414
11	0.715	21.213	2.229	0.674	0.761
12	0.786	12.369	2.368	0.912	0.690
13	0.859	19.442	1.964	0.809	0.916
15	0.804	9.000	1.935	0.734	0.889
17	0.811	21.424	2.218	0.833	0.790
18	0.824	7.348	1.902	0.805	0.843
19	0.521	10.817	2.496	0.507	0.537
20	0.819	9.000	2.013	0.719	0.950
21	0.860	10.817	1.805	0.796	0.937
23	0.629	80.944	6.624	0.537	0.759
25	0.496	111.041	18.180	0.381	0.711
26	0.699	36.373	3.312	0.573	0.897
28	0.811	66.611	4.680	0.840	0.785
29	0.802	54.745	3.428	0.747	0.865
30	0.238	34.728	7.711	0.997	0.135
31	0.590	9.950	2.801	0.524	0.674
32	0.558	71.246	10.214	0.495	0.639
33	0.593	23.622	3.854	0.789	0.475
34	0.592	62.137	9.389	0.451	0.860
35	0.654	15.297	3.578	0.948	0.499
36	0.834	9.950	1.991	0.777	0.900
37	0.000	62.498	29.658	0.000	0.000
39	0.282	93.000	18.441	0.234	0.356
40	0.285	47.812	8.165	0.953	0.167
41	0.054	75.419	38.017	0.185	0.031
42	0.573	91.831	15.439	0.668	0.501
43	0.611	17.234	4.138	0.937	0.453
44	0.045	98.590	31.804	0.034	0.067
45	0.290	73.055	13.981	0.244	0.357
DM  average	0.592942420863 +/- 0.241925998611 (Median: 0.629080118694)
HD  average	42.5487023286 +/- 30.8801052965 (Median: 34.7275107084)
ASSD average	7.90980660144 +/- 8.78624838715 (Median: 3.85393694027)
Prec. average	0.667197000583 +/- 0.272151605756 (Median: 0.747112462006)
Rec. average	0.611334899341 +/- 0.2827157406 (Median: 0.690061763054)
