# Supplementary material for: Classifiers for Ischemic Stroke Lesion Segmentation: A Comparison Study
Source: PLoS One. 2015 Dec 16;10(12):e0145118. doi: 10.1371/journal.pone.0145118 (PMC4687679; doi:10.1371/journal.pone.0145118)
Supplement: S1 File — Case by case results of the leave-one-out cross-validation on all 37 cases with varying MRI sequences over all classifiers. (ZIP) [file pone.0145118.s001.zip › appendices_S1_evaluation_dataset/besteffort/GTGGTL/AdaBoostClassifier.eva]

Metrics:
Case	DC[0,1]	HD(mm)	P2C(mm)	prec.	recall
03	0.796	22.045	3.456	0.703	0.918
04	0.747	28.302	2.795	0.655	0.868
05	0.672	61.188	7.156	0.854	0.554
06	0.679	22.450	3.828	0.914	0.540
07	0.783	17.234	3.530	0.651	0.984
08	0.834	15.000	2.456	0.797	0.875
09	0.471	78.804	16.045	0.367	0.657
10	0.794	16.432	2.890	0.857	0.741
11	0.701	18.248	2.342	0.634	0.784
12	0.791	21.213	3.090	0.711	0.890
13	0.787	16.155	3.128	0.685	0.924
15	0.804	10.817	2.079	0.726	0.900
17	0.776	17.748	2.694	0.754	0.800
18	0.786	16.432	2.532	0.812	0.763
19	0.523	24.187	3.736	0.417	0.700
20	0.824	9.000	1.983	0.730	0.946
21	0.836	16.155	2.263	0.768	0.918
23	0.646	18.493	3.078	0.539	0.808
25	0.453	116.073	24.389	0.339	0.686
26	0.651	20.125	3.064	0.502	0.926
28	0.805	18.000	2.393	0.745	0.874
29	0.791	10.392	2.123	0.722	0.875
30	0.692	29.547	4.131	0.866	0.577
31	0.546	12.728	3.401	0.449	0.697
32	0.620	67.216	6.551	0.511	0.788
33	0.479	25.981	4.314	0.770	0.348
34	0.741	43.784	4.905	0.686	0.806
35	0.771	18.000	3.299	0.662	0.923
36	0.726	61.262	5.633	0.596	0.928
37	0.000	69.130	36.155	0.000	0.000
39	0.000	 inf	 inf	0.000	0.000
40	0.473	49.204	6.839	0.930	0.317
41	0.216	51.875	11.048	0.704	0.127
42	0.238	100.980	27.312	0.227	0.249
43	0.794	11.225	2.615	0.839	0.753
44	0.000	89.699	64.256	0.000	0.000
45	0.441	35.369	7.353	0.361	0.566
WARNING: Average values only computed on 36 of 37 cases!
DM  average	0.630216664294 +/- 0.220875534144 (Median: 0.71351020391)
HD  average	35.0137018202 +/- 27.6186655154 (Median: 21.6293055603)
ASSD average	8.0238827492 +/- 12.1453784635 (Median: 3.42807027699)
Prec. average	0.624527032434 +/- 0.226801486071 (Median: 0.694695668499)
Rec. average	0.69461766243 +/- 0.266333163032 (Median: 0.785841715662)
