# Supplementary material for: Classifiers for Ischemic Stroke Lesion Segmentation: A Comparison Study
Source: PLoS One. 2015 Dec 16;10(12):e0145118. doi: 10.1371/journal.pone.0145118 (PMC4687679; doi:10.1371/journal.pone.0145118)
Supplement: S1 File — Case by case results of the leave-one-out cross-validation on all 37 cases with varying MRI sequences over all classifiers. (ZIP) [file pone.0145118.s001.zip › appendices_S1_evaluation_dataset/besteffort/GTGGTL/ExtraTreesClassifier.eva]

Metrics:
Case	DC[0,1]	HD(mm)	P2C(mm)	prec.	recall
03	0.832	25.100	3.239	0.786	0.884
04	0.784	10.817	2.502	0.668	0.950
05	0.549	58.634	8.859	0.916	0.393
06	0.683	22.650	4.058	0.966	0.529
07	0.862	13.077	2.342	0.803	0.930
08	0.883	15.297	2.288	0.838	0.933
09	0.589	9.000	2.308	0.526	0.669
10	0.746	21.633	3.519	0.921	0.627
11	0.686	21.213	2.657	0.638	0.743
12	0.829	23.043	2.543	0.813	0.844
13	0.808	19.209	3.014	0.703	0.951
15	0.791	10.392	2.493	0.687	0.932
17	0.830	18.493	2.419	0.762	0.910
18	0.850	12.369	1.858	0.864	0.837
19	0.472	19.900	3.550	0.938	0.316
20	0.828	7.348	2.066	0.751	0.922
21	0.866	14.071	1.993	0.789	0.959
23	0.673	13.077	2.802	0.608	0.754
25	0.615	26.833	3.265	0.569	0.669
26	0.716	12.728	2.548	0.592	0.906
28	0.852	22.045	2.097	0.834	0.871
29	0.810	9.000	2.152	0.728	0.913
30	0.458	31.032	6.368	0.927	0.304
31	0.645	25.807	3.840	0.759	0.561
32	0.592	27.000	4.004	0.725	0.501
33	0.612	27.821	4.410	0.945	0.452
34	0.773	10.817	2.198	0.660	0.933
35	0.822	15.000	2.440	0.843	0.802
36	0.835	14.697	2.312	0.756	0.933
37	0.000	56.445	33.399	0.000	0.000
39	0.669	12.369	2.087	0.561	0.829
40	0.024	90.747	20.094	0.977	0.012
41	0.085	39.000	9.981	1.000	0.045
42	0.608	22.045	3.350	0.908	0.457
43	0.765	13.748	2.955	0.861	0.688
44	0.000	121.380	91.003	0.000	0.000
45	0.492	27.821	6.071	0.481	0.503
DM  average	0.646866120764 +/- 0.245155162604 (Median: 0.715824915825)
HD  average	25.4502370913 +/- 22.5859086564 (Median: 19.8997487421)
ASSD average	7.00221283074 +/- 15.1456445161 (Median: 2.80154598253)
Prec. average	0.732439292253 +/- 0.219986166337 (Median: 0.762170790104)
Rec. average	0.661106764964 +/- 0.296778932964 (Median: 0.754350051177)
