# Supplementary material for: Classifiers for Ischemic Stroke Lesion Segmentation: A Comparison Study
Source: PLoS One. 2015 Dec 16;10(12):e0145118. doi: 10.1371/journal.pone.0145118 (PMC4687679; doi:10.1371/journal.pone.0145118)
Supplement: S1 File — Case by case results of the leave-one-out cross-validation on all 37 cases with varying MRI sequences over all classifiers. (ZIP) [file pone.0145118.s001.zip › appendices_S1_evaluation_dataset/besteffort/GTGGTL/GaussianNB.eva]

Metrics:
Case	DC[0,1]	HD(mm)	P2C(mm)	prec.	recall
03	0.706	71.309	8.589	0.588	0.882
04	0.441	100.444	15.795	0.283	1.000
05	0.687	63.071	9.349	0.698	0.676
06	0.696	73.790	9.599	0.693	0.698
07	0.659	85.118	12.031	0.502	0.957
08	0.795	17.493	4.359	0.672	0.971
09	0.153	77.363	17.689	0.083	0.958
10	0.697	56.604	8.046	0.661	0.736
11	0.341	81.884	12.258	0.207	0.978
12	0.548	92.027	14.988	0.388	0.931
13	0.542	76.896	12.954	0.373	0.992
15	0.447	77.885	12.250	0.288	0.999
17	0.705	68.081	6.498	0.566	0.934
18	0.537	71.372	10.859	0.367	0.997
19	0.563	14.697	3.121	0.454	0.742
20	0.398	78.403	14.878	0.249	0.998
21	0.597	79.259	9.468	0.426	0.998
23	0.474	105.683	13.558	0.331	0.835
25	0.313	116.073	26.577	0.190	0.879
26	0.357	86.585	13.074	0.218	0.984
28	0.685	78.918	10.747	0.544	0.925
29	0.496	56.524	9.649	0.331	0.991
30	0.611	82.104	12.392	0.559	0.675
31	0.667	12.369	3.109	0.526	0.909
32	0.438	69.260	13.265	0.319	0.697
33	0.617	61.555	9.168	0.638	0.597
34	0.131	87.258	21.367	0.070	1.000
35	0.690	53.749	7.741	0.560	0.900
36	0.543	71.561	14.357	0.376	0.980
37	0.001	94.488	28.396	0.000	0.093
39	0.046	78.861	23.680	0.023	1.000
40	0.273	51.788	9.071	0.952	0.159
41	0.209	81.277	23.780	0.193	0.229
42	0.086	107.791	28.384	0.045	0.886
43	0.629	78.861	15.373	0.511	0.818
44	0.026	97.535	34.625	0.013	0.618
45	0.264	74.095	16.798	0.159	0.779
DM  average	0.461210530616 +/- 0.221551186376 (Median: 0.536883160929)
HD  average	73.8386992037 +/- 22.7063037423 (Median: 77.8845299145)
ASSD average	13.9957683159 +/- 7.21049805795 (Median: 12.3919895754)
Prec. average	0.37989407189 +/- 0.227185507398 (Median: 0.37294987295)
Rec. average	0.821640407253 +/- 0.231083313814 (Median: 0.909278350515)
