# Supplementary material for: Classifiers for Ischemic Stroke Lesion Segmentation: A Comparison Study
Source: PLoS One. 2015 Dec 16;10(12):e0145118. doi: 10.1371/journal.pone.0145118 (PMC4687679; doi:10.1371/journal.pone.0145118)
Supplement: S1 File — Case by case results of the leave-one-out cross-validation on all 37 cases with varying MRI sequences over all classifiers. (ZIP) [file pone.0145118.s001.zip › appendices_S1_evaluation_dataset/besteffort/GTGGTL/GeneralizedLinearModel.eva]

Metrics:
Case	DC[0,1]	HD(mm)	P2C(mm)	prec.	recall
03	0.761	29.394	3.881	0.822	0.708
04	0.813	9.000	1.966	0.780	0.848
05	0.276	56.604	11.412	0.894	0.163
06	0.534	27.659	5.871	0.976	0.368
07	0.824	15.000	3.061	0.745	0.923
08	0.863	15.588	2.444	0.856	0.869
09	0.427	15.000	2.778	0.735	0.301
10	0.587	25.807	5.123	0.948	0.425
11	0.736	19.442	2.347	0.751	0.721
12	0.781	27.000	2.944	0.890	0.696
13	0.790	20.347	3.391	0.682	0.938
15	0.824	8.485	1.867	0.797	0.852
17	0.821	22.045	2.374	0.842	0.801
18	0.785	16.155	2.269	0.979	0.656
19	0.125	21.000	5.354	1.000	0.067
20	0.855	10.392	1.607	0.882	0.830
21	0.863	12.728	1.800	0.872	0.855
23	0.459	30.150	4.651	0.943	0.303
25	0.482	111.041	26.228	0.536	0.439
26	0.713	16.432	2.499	0.672	0.760
28	0.794	64.413	4.589	0.852	0.743
29	0.818	9.000	1.969	0.771	0.871
30	0.057	87.516	20.478	0.991	0.029
31	0.613	27.000	4.016	0.780	0.505
32	0.347	54.332	8.392	0.714	0.229
33	0.187	41.024	9.416	0.993	0.103
34	0.333	13.748	4.852	1.000	0.200
35	0.719	20.125	3.620	0.881	0.607
36	0.786	17.748	2.996	0.722	0.862
37	0.000	42.638	28.372	0.000	0.000
39	0.575	12.000	2.212	0.743	0.468
40	0.047	90.000	19.461	0.972	0.024
41	0.000	 inf	 inf	0.000	0.000
42	0.300	27.821	6.155	0.972	0.177
43	0.534	20.347	5.353	0.903	0.379
44	0.000	111.203	85.291	0.000	0.000
45	0.303	24.372	5.354	0.952	0.180
WARNING: Average values only computed on 36 of 37 cases!
DM  average	0.548115700088 +/- 0.279098402932 (Median: 0.599911735791)
HD  average	32.5709859921 +/- 27.3930807231 (Median: 21.5227038425)
ASSD average	8.51089383532 +/- 14.5668584489 (Median: 3.94807098629)
Prec. average	0.801367085105 +/- 0.223826538269 (Median: 0.853932287868)
Rec. average	0.497286480727 +/- 0.313477019555 (Median: 0.486811553822)
