# Supplementary material for: Classifiers for Ischemic Stroke Lesion Segmentation: A Comparison Study
Source: PLoS One. 2015 Dec 16;10(12):e0145118. doi: 10.1371/journal.pone.0145118 (PMC4687679; doi:10.1371/journal.pone.0145118)
Supplement: S1 File — Case by case results of the leave-one-out cross-validation on all 37 cases with varying MRI sequences over all classifiers. (ZIP) [file pone.0145118.s001.zip › appendices_S1_evaluation_dataset/besteffort/GTGGTL/GradientBoostingClassifier.eva]

Metrics:
Case	DC[0,1]	HD(mm)	P2C(mm)	prec.	recall
03	0.810	19.442	3.237	0.732	0.907
04	0.778	14.071	2.357	0.664	0.939
05	0.584	62.642	8.405	0.854	0.444
06	0.690	18.974	3.759	0.947	0.543
07	0.822	15.000	2.363	0.767	0.886
08	0.861	15.000	2.358	0.804	0.926
09	0.429	11.225	2.920	0.570	0.343
10	0.792	18.493	2.838	0.884	0.718
11	0.636	17.234	2.698	0.554	0.749
12	0.786	22.045	2.843	0.762	0.812
13	0.822	18.493	2.479	0.737	0.930
15	0.793	9.487	2.313	0.690	0.932
17	0.766	18.493	2.903	0.664	0.905
18	0.836	14.697	1.812	0.841	0.831
19	0.517	20.785	3.465	0.701	0.410
20	0.765	15.297	2.316	0.697	0.848
21	0.839	13.748	2.137	0.764	0.931
23	0.638	14.697	2.829	0.565	0.734
25	0.564	22.847	3.389	0.460	0.729
26	0.677	17.493	2.787	0.536	0.918
28	0.807	19.900	2.446	0.762	0.859
29	0.776	10.817	2.269	0.676	0.911
30	0.534	19.209	3.882	0.826	0.394
31	0.585	14.697	2.979	0.629	0.547
32	0.578	22.045	3.504	0.588	0.569
33	0.612	26.325	3.746	0.861	0.475
34	0.709	15.297	2.393	0.605	0.856
35	0.770	12.000	2.641	0.702	0.852
36	0.755	61.041	5.733	0.639	0.924
37	0.000	57.079	33.248	0.000	0.000
39	0.362	22.045	3.910	0.243	0.712
40	0.178	83.247	12.974	0.897	0.099
41	0.339	51.875	9.885	0.698	0.223
42	0.489	63.356	10.376	0.690	0.378
43	0.754	72.870	4.961	0.799	0.713
44	0.000	87.824	63.774	0.000	0.000
45	0.475	25.981	5.102	0.413	0.559
DM  average	0.625178584514 +/- 0.218657019841 (Median: 0.690299532839)
HD  average	28.2640593236 +/- 21.6547162147 (Median: 18.973665961)
ASSD average	6.32525721722 +/- 10.9730774521 (Median: 2.92039783887)
Prec. average	0.654626074699 +/- 0.209788402072 (Median: 0.697421981004)
Rec. average	0.66238052051 +/- 0.274347280675 (Median: 0.733879222108)
