# Supplementary material for: Classifiers for Ischemic Stroke Lesion Segmentation: A Comparison Study
Source: PLoS One. 2015 Dec 16;10(12):e0145118. doi: 10.1371/journal.pone.0145118 (PMC4687679; doi:10.1371/journal.pone.0145118)
Supplement: S1 File — Case by case results of the leave-one-out cross-validation on all 37 cases with varying MRI sequences over all classifiers. (ZIP) [file pone.0145118.s001.zip › appendices_S1_evaluation_dataset/besteffort/GTGGTL/RandomForestClassifier.eva]

Metrics:
Case	DC[0,1]	HD(mm)	P2C(mm)	prec.	recall
03	0.824	23.043	3.304	0.760	0.899
04	0.785	10.817	2.408	0.668	0.949
05	0.579	57.784	8.628	0.924	0.422
06	0.707	22.045	3.741	0.962	0.558
07	0.864	12.369	2.260	0.799	0.940
08	0.882	15.000	2.272	0.828	0.945
09	0.571	8.485	2.404	0.543	0.602
10	0.777	18.248	3.148	0.916	0.675
11	0.691	21.000	2.657	0.616	0.786
12	0.817	23.431	2.705	0.787	0.850
13	0.818	18.000	2.793	0.716	0.954
15	0.790	10.392	2.411	0.687	0.929
17	0.818	16.432	2.512	0.738	0.916
18	0.861	12.369	1.702	0.868	0.854
19	0.638	11.225	2.079	0.720	0.574
20	0.841	6.708	1.864	0.767	0.932
21	0.867	13.748	1.896	0.793	0.957
23	0.675	13.416	2.832	0.589	0.792
25	0.616	25.981	3.227	0.552	0.697
26	0.713	12.728	2.563	0.580	0.928
28	0.848	21.840	2.136	0.819	0.879
29	0.818	9.000	2.004	0.746	0.905
30	0.522	30.887	5.375	0.922	0.364
31	0.682	14.697	2.466	0.717	0.651
32	0.658	22.045	3.337	0.689	0.629
33	0.665	25.100	3.853	0.912	0.524
34	0.778	11.225	2.142	0.662	0.942
35	0.841	12.000	2.244	0.789	0.901
36	0.818	10.817	2.507	0.718	0.951
37	0.000	62.785	34.631	0.000	0.000
39	0.621	21.840	2.879	0.491	0.847
40	0.027	93.867	19.491	0.971	0.014
41	0.249	31.890	7.166	0.955	0.143
42	0.643	20.785	3.070	0.914	0.496
43	0.811	13.416	2.415	0.855	0.772
44	0.000	 inf	 inf	0.000	0.000
45	0.519	27.495	5.610	0.449	0.613
WARNING: Average values only computed on 36 of 37 cases!
DM  average	0.6843454495 +/- 0.208024480924 (Median: 0.745337369697)
HD  average	21.7475837689 +/- 16.9127939801 (Median: 17.2158383626)
ASSD average	4.40925126784 +/- 5.95311786262 (Median: 2.61019076986)
Prec. average	0.733973430432 +/- 0.18346106425 (Median: 0.752747747412)
Rec. average	0.716355220871 +/- 0.26168684193 (Median: 0.8195339659)
