# Supplementary material for: Classifiers for Ischemic Stroke Lesion Segmentation: A Comparison Study
Source: PLoS One. 2015 Dec 16;10(12):e0145118. doi: 10.1371/journal.pone.0145118 (PMC4687679; doi:10.1371/journal.pone.0145118)
Supplement: S1 File — Case by case results of the leave-one-out cross-validation on all 37 cases with varying MRI sequences over all classifiers. (ZIP) [file pone.0145118.s001.zip › appendices_S1_evaluation_dataset/besteffort/GTGGTL/TunedExtraTrees.eva]

Metrics:
Case	DC[0,1]	HD(mm)	P2C(mm)	prec.	recall
03	0.824	23.622	3.310	0.754	0.908
04	0.791	11.225	2.303	0.676	0.954
05	0.593	58.017	8.429	0.897	0.442
06	0.714	20.125	3.653	0.956	0.569
07	0.869	13.077	2.205	0.804	0.945
08	0.881	13.748	2.286	0.827	0.943
09	0.577	9.000	2.326	0.559	0.596
10	0.802	18.248	2.904	0.902	0.721
11	0.718	18.493	2.322	0.657	0.791
12	0.811	24.000	2.794	0.781	0.843
13	0.818	18.493	2.812	0.715	0.957
15	0.797	10.817	2.372	0.693	0.937
17	0.824	18.493	2.467	0.748	0.916
18	0.862	12.369	1.704	0.868	0.855
19	0.645	9.950	2.131	0.708	0.592
20	0.847	6.000	1.792	0.785	0.920
21	0.868	14.071	1.879	0.804	0.944
23	0.678	13.748	2.774	0.596	0.787
25	0.594	24.920	3.486	0.496	0.740
26	0.729	12.728	2.421	0.602	0.923
28	0.855	20.347	2.061	0.831	0.880
29	0.811	9.000	2.094	0.726	0.919
30	0.596	28.460	4.847	0.926	0.439
31	0.667	14.697	2.696	0.718	0.624
32	0.670	22.847	3.342	0.673	0.667
33	0.682	25.807	3.583	0.895	0.551
34	0.770	11.225	2.181	0.653	0.938
35	0.834	12.369	2.437	0.752	0.935
36	0.820	10.817	2.482	0.727	0.942
37	0.000	54.166	32.590	0.000	0.000
39	0.544	21.840	3.174	0.391	0.896
40	0.026	64.831	14.472	0.990	0.013
41	0.377	29.086	5.833	0.925	0.237
42	0.629	20.785	3.175	0.922	0.477
43	0.805	13.748	2.549	0.841	0.771
44	0.000	 inf	 inf	0.000	0.000
45	0.501	29.086	5.862	0.427	0.604
WARNING: Average values only computed on 36 of 37 cases!
DM  average	0.68967748694 +/- 0.202506369175 (Median: 0.749370401869)
HD  average	20.5626484915 +/- 13.1406806147 (Median: 18.3707647999)
ASSD average	4.15964669856 +/- 5.32610343072 (Median: 2.6228033318)
Prec. average	0.72849379658 +/- 0.187277013466 (Median: 0.750237642673)
Rec. average	0.727199993791 +/- 0.253950051233 (Median: 0.817048353479)
