# Supplementary material for: Classifiers for Ischemic Stroke Lesion Segmentation: A Comparison Study
Source: PLoS One. 2015 Dec 16;10(12):e0145118. doi: 10.1371/journal.pone.0145118 (PMC4687679; doi:10.1371/journal.pone.0145118)
Supplement: S1 File — Case by case results of the leave-one-out cross-validation on all 37 cases with varying MRI sequences over all classifiers. (ZIP) [file pone.0145118.s001.zip › appendices_S1_evaluation_dataset/besteffort/GTLGTG/100NeighborsClassifier.eva]

Metrics:
Case	DC[0,1]	HD(mm)	P2C(mm)	prec.	recall
03	0.523	34.337	7.720	0.989	0.355
04	0.799	92.466	9.114	0.795	0.804
05	0.298	31.890	9.805	0.997	0.175
06	0.577	23.431	5.701	0.997	0.406
07	0.750	52.393	4.642	0.969	0.611
08	0.776	15.297	3.885	0.998	0.635
09	0.705	7.348	1.939	0.691	0.720
10	0.425	45.100	7.744	0.960	0.273
11	0.738	15.297	2.039	0.897	0.627
12	0.602	21.840	5.070	0.995	0.431
13	0.814	24.920	2.765	0.974	0.699
15	0.798	15.000	1.982	0.865	0.740
17	0.713	27.000	3.565	0.910	0.586
18	0.845	9.487	1.709	0.932	0.773
19	0.264	24.187	6.756	0.394	0.198
20	0.882	9.950	1.355	0.906	0.860
21	0.872	9.487	1.604	0.942	0.812
23	0.744	11.225	1.814	0.839	0.668
25	0.606	105.086	15.545	0.593	0.620
26	0.768	18.000	2.018	0.817	0.725
28	0.762	73.790	6.731	0.924	0.648
29	0.729	54.745	5.406	0.831	0.649
30	0.040	80.275	20.102	1.000	0.020
31	0.584	32.311	4.641	0.890	0.435
32	0.451	70.803	14.145	0.489	0.418
33	0.505	22.045	3.933	0.856	0.358
34	0.635	40.472	7.045	0.602	0.672
35	0.454	19.209	6.586	0.997	0.294
36	0.825	17.493	2.012	0.940	0.735
37	0.000	72.187	32.154	0.000	0.000
39	0.344	16.155	3.892	0.986	0.208
40	0.165	52.393	10.997	0.999	0.090
41	0.000	92.418	53.428	0.000	0.000
42	0.385	26.495	5.006	0.989	0.239
43	0.399	26.325	7.584	0.988	0.250
44	0.000	83.893	54.165	0.000	0.000
45	0.201	69.130	15.733	0.220	0.185
DM  average	0.539924440884 +/- 0.266797072194 (Median: 0.601639124009)
HD  average	39.0237750204 +/- 27.6910388359 (Median: 26.495282599)
ASSD average	9.46843038751 +/- 12.205328516 (Median: 5.40605877928)
Prec. average	0.788397233555 +/- 0.2954109678 (Median: 0.910197230382)
Rec. average	0.457304502312 +/- 0.263448921093 (Median: 0.435056746532)
