# Supplementary material for: Classifiers for Ischemic Stroke Lesion Segmentation: A Comparison Study
Source: PLoS One. 2015 Dec 16;10(12):e0145118. doi: 10.1371/journal.pone.0145118 (PMC4687679; doi:10.1371/journal.pone.0145118)
Supplement: S1 File — Case by case results of the leave-one-out cross-validation on all 37 cases with varying MRI sequences over all classifiers. (ZIP) [file pone.0145118.s001.zip › appendices_S1_evaluation_dataset/besteffort/GTLGTG/10NeighborsClassifier.eva]

Metrics:
Case	DC[0,1]	HD(mm)	P2C(mm)	prec.	recall
03	0.541	34.337	7.757	0.990	0.372
04	0.816	92.418	5.723	0.828	0.805
05	0.311	31.032	9.708	0.998	0.184
06	0.599	23.431	5.392	0.995	0.429
07	0.771	52.393	3.796	0.979	0.636
08	0.782	16.155	3.759	0.996	0.644
09	0.659	9.950	2.238	0.632	0.688
10	0.450	42.849	7.355	0.965	0.293
11	0.723	13.748	2.104	0.892	0.607
12	0.620	21.840	4.828	0.996	0.450
13	0.821	24.920	2.639	0.964	0.716
15	0.797	13.416	1.953	0.859	0.743
17	0.728	27.000	3.401	0.899	0.612
18	0.842	9.950	1.707	0.924	0.773
19	0.356	19.900	5.221	0.561	0.261
20	0.865	9.000	1.497	0.882	0.848
21	0.877	9.000	1.524	0.931	0.828
23	0.734	11.225	1.963	0.802	0.677
25	0.592	104.312	15.758	0.564	0.624
26	0.760	18.000	1.958	0.806	0.720
28	0.784	31.321	2.857	0.965	0.661
29	0.733	33.000	3.125	0.869	0.634
30	0.047	48.929	13.607	1.000	0.024
31	0.619	16.155	2.819	0.834	0.492
32	0.490	74.639	12.541	0.545	0.445
33	0.553	23.043	3.553	0.829	0.415
34	0.728	10.817	2.289	0.850	0.637
35	0.460	19.209	6.378	0.996	0.299
36	0.829	13.077	1.888	0.919	0.755
37	0.000	66.543	33.083	0.000	0.000
39	0.197	79.768	17.082	0.338	0.139
40	0.139	48.280	11.140	0.996	0.075
41	0.000	95.294	59.351	0.000	0.000
42	0.360	88.690	12.543	0.792	0.233
43	0.427	24.739	6.976	0.994	0.272
44	0.006	87.772	36.232	0.007	0.005
45	0.195	70.803	16.265	0.230	0.169
DM  average	0.546250112035 +/- 0.270365540874 (Median: 0.619349722443)
HD  average	38.2960917401 +/- 28.9338230137 (Median: 24.9198715888)
ASSD average	8.9732143265 +/- 11.5221305006 (Median: 4.82811774651)
Prec. average	0.773602054359 +/- 0.292665472092 (Median: 0.881629515757)
Rec. average	0.463934567117 +/- 0.263379334076 (Median: 0.492433795712)
