# Supplementary material for: Classifiers for Ischemic Stroke Lesion Segmentation: A Comparison Study
Source: PLoS One. 2015 Dec 16;10(12):e0145118. doi: 10.1371/journal.pone.0145118 (PMC4687679; doi:10.1371/journal.pone.0145118)
Supplement: S1 File — Case by case results of the leave-one-out cross-validation on all 37 cases with varying MRI sequences over all classifiers. (ZIP) [file pone.0145118.s001.zip › appendices_S1_evaluation_dataset/besteffort/GTLGTG/5NeighborsClassifier.eva]

Metrics:
Case	DC[0,1]	HD(mm)	P2C(mm)	prec.	recall
03	0.565	34.337	7.410	0.980	0.397
04	0.805	94.868	7.554	0.783	0.829
05	0.332	53.245	10.109	0.971	0.200
06	0.630	21.213	4.924	0.991	0.462
07	0.780	51.875	4.019	0.966	0.653
08	0.800	15.297	3.459	0.992	0.670
09	0.643	9.000	2.380	0.587	0.710
10	0.474	45.793	7.123	0.957	0.315
11	0.734	13.748	2.065	0.869	0.635
12	0.640	20.125	4.627	0.993	0.472
13	0.831	24.187	2.506	0.956	0.735
15	0.797	13.416	1.940	0.836	0.762
17	0.749	26.325	3.239	0.891	0.646
18	0.841	9.950	1.694	0.900	0.789
19	0.402	23.043	4.939	0.524	0.327
20	0.860	9.000	1.571	0.847	0.874
21	0.876	9.000	1.548	0.913	0.843
23	0.711	76.072	4.690	0.711	0.710
25	0.544	105.171	18.826	0.463	0.660
26	0.755	19.442	2.078	0.772	0.739
28	0.795	28.302	2.680	0.952	0.683
29	0.748	31.890	3.003	0.858	0.663
30	0.135	36.249	9.850	1.000	0.072
31	0.642	15.000	2.623	0.771	0.549
32	0.491	75.060	12.379	0.504	0.478
33	0.581	21.213	3.396	0.773	0.465
34	0.658	65.932	7.879	0.641	0.676
35	0.502	19.209	5.880	0.994	0.336
36	0.840	13.416	1.783	0.904	0.785
37	0.000	72.187	32.546	0.000	0.000
39	0.231	82.541	17.169	0.264	0.205
40	0.178	48.280	10.558	0.995	0.098
41	0.000	89.297	51.533	0.000	0.000
42	0.420	92.076	15.821	0.727	0.296
43	0.473	24.739	6.458	0.992	0.311
44	0.041	94.393	33.059	0.036	0.047
45	0.211	73.055	15.631	0.218	0.203
DM  average	0.559842181979 +/- 0.258303382944 (Median: 0.639864247487)
HD  average	42.1066939161 +/- 29.8826416737 (Median: 28.3019433962)
ASSD average	8.89055902852 +/- 10.3878658473 (Median: 4.92393171281)
Prec. average	0.744020202789 +/- 0.294809811206 (Median: 0.858151023289)
Rec. average	0.494470798959 +/- 0.260269910476 (Median: 0.549180327869)
