# Supplementary material for: Classifiers for Ischemic Stroke Lesion Segmentation: A Comparison Study
Source: PLoS One. 2015 Dec 16;10(12):e0145118. doi: 10.1371/journal.pone.0145118 (PMC4687679; doi:10.1371/journal.pone.0145118)
Supplement: S1 File — Case by case results of the leave-one-out cross-validation on all 37 cases with varying MRI sequences over all classifiers. (ZIP) [file pone.0145118.s001.zip › appendices_S1_evaluation_dataset/besteffort/GTLGTG/AdaBoostClassifier.eva]

Metrics:
Case	DC[0,1]	HD(mm)	P2C(mm)	prec.	recall
03	0.780	28.460	4.160	0.877	0.702
04	0.750	15.297	2.349	0.779	0.724
05	0.537	50.468	7.862	0.954	0.373
06	0.603	26.325	4.815	0.973	0.437
07	0.879	15.000	1.923	0.846	0.916
08	0.847	15.297	2.809	0.962	0.756
09	0.527	75.776	14.310	0.561	0.497
10	0.688	21.840	4.395	0.960	0.536
11	0.715	21.840	2.603	0.831	0.627
12	0.762	25.807	3.473	0.917	0.652
13	0.842	22.450	2.482	0.887	0.802
15	0.762	13.416	2.302	0.812	0.718
17	0.636	21.840	4.254	0.798	0.528
18	0.773	13.416	2.337	0.950	0.651
19	0.581	21.000	3.633	0.628	0.541
20	0.808	51.176	3.871	0.794	0.822
21	0.820	10.817	2.200	0.901	0.752
23	0.702	18.493	2.508	0.669	0.738
25	0.501	111.041	17.019	0.409	0.648
26	0.712	22.847	2.784	0.717	0.706
28	0.793	23.622	2.629	0.819	0.769
29	0.774	28.460	2.662	0.845	0.713
30	0.632	24.920	5.007	0.944	0.475
31	0.677	16.155	2.797	0.773	0.603
32	0.677	33.541	4.248	0.701	0.654
33	0.399	28.302	5.917	0.745	0.272
34	0.751	13.077	2.115	0.882	0.654
35	0.850	12.728	2.247	0.920	0.789
36	0.778	15.000	2.626	0.788	0.768
37	0.000	67.149	36.705	0.000	0.000
39	0.190	69.065	7.642	0.638	0.112
40	0.210	51.701	10.670	0.991	0.117
41	0.162	36.620	9.498	0.919	0.089
42	0.223	99.905	27.097	0.251	0.200
43	0.664	20.125	4.474	0.946	0.512
44	0.000	87.361	74.255	0.000	0.000
45	0.341	32.588	7.847	0.405	0.294
DM  average	0.603920316569 +/- 0.242411060056 (Median: 0.688175394846)
HD  average	34.1331796824 +/- 25.3709046257 (Median: 23.622023622)
ASSD average	8.12228383676 +/- 13.099239158 (Median: 3.87120930822)
Prec. average	0.751127922856 +/- 0.24592394548 (Median: 0.818887853371)
Rec. average	0.544590776863 +/- 0.24672877233 (Median: 0.648424543947)
