# Supplementary material for: Classifiers for Ischemic Stroke Lesion Segmentation: A Comparison Study
Source: PLoS One. 2015 Dec 16;10(12):e0145118. doi: 10.1371/journal.pone.0145118 (PMC4687679; doi:10.1371/journal.pone.0145118)
Supplement: S1 File — Case by case results of the leave-one-out cross-validation on all 37 cases with varying MRI sequences over all classifiers. (ZIP) [file pone.0145118.s001.zip › appendices_S1_evaluation_dataset/besteffort/GTLGTG/ExtraTreesClassifier.eva]

Metrics:
Case	DC[0,1]	HD(mm)	P2C(mm)	prec.	recall
03	0.766	32.588	4.539	0.961	0.636
04	0.844	9.000	1.668	0.856	0.831
05	0.413	54.745	10.930	0.949	0.264
06	0.622	25.981	5.250	0.997	0.452
07	0.861	11.225	2.084	0.968	0.776
08	0.862	15.000	2.752	0.991	0.762
09	0.628	13.077	2.203	0.915	0.478
10	0.595	26.325	5.768	0.983	0.427
11	0.684	20.347	3.049	0.904	0.550
12	0.724	25.981	4.059	0.981	0.573
13	0.860	24.920	2.281	0.946	0.789
15	0.813	15.000	2.021	0.845	0.785
17	0.816	24.920	2.557	0.896	0.750
18	0.842	12.369	1.763	0.961	0.749
19	0.385	13.077	3.920	0.992	0.239
20	0.853	10.817	1.635	0.920	0.796
21	0.868	12.369	1.710	0.936	0.809
23	0.730	15.297	2.072	0.825	0.655
25	0.590	31.464	3.699	0.666	0.529
26	0.752	24.187	2.357	0.794	0.715
28	0.817	28.931	2.639	0.950	0.716
29	0.793	34.728	2.907	0.855	0.739
30	0.341	37.108	8.686	0.976	0.206
31	0.536	34.073	5.403	0.919	0.378
32	0.518	27.821	5.349	0.807	0.382
33	0.591	24.372	4.028	0.940	0.432
34	0.785	12.728	2.004	0.863	0.720
35	0.756	15.000	3.581	0.976	0.616
36	0.850	17.234	1.887	0.911	0.796
37	0.000	71.561	37.848	0.000	0.000
39	0.637	11.225	2.371	0.730	0.565
40	0.012	87.824	22.137	1.000	0.006
41	0.021	48.094	15.792	1.000	0.011
42	0.449	26.153	4.609	0.954	0.294
43	0.608	23.431	5.284	0.971	0.443
44	0.000	 inf	 inf	0.000	0.000
45	0.367	29.547	7.974	0.470	0.301
WARNING: Average values only computed on 36 of 37 cases!
DM  average	0.627482005425 +/- 0.241420660919 (Median: 0.703883166726)
HD  average	26.3476873982 +/- 16.6748124058 (Median: 24.6459934013)
ASSD average	5.52263218042 +/- 6.84599996389 (Median: 3.31478468022)
Prec. average	0.878012739732 +/- 0.182370205575 (Median: 0.93788866814)
Rec. average	0.532458564347 +/- 0.242325006929 (Median: 0.569209480808)
