# Supplementary material for: Classifiers for Ischemic Stroke Lesion Segmentation: A Comparison Study
Source: PLoS One. 2015 Dec 16;10(12):e0145118. doi: 10.1371/journal.pone.0145118 (PMC4687679; doi:10.1371/journal.pone.0145118)
Supplement: S1 File — Case by case results of the leave-one-out cross-validation on all 37 cases with varying MRI sequences over all classifiers. (ZIP) [file pone.0145118.s001.zip › appendices_S1_evaluation_dataset/besteffort/GTLGTG/GaussianNB.eva]

Metrics:
Case	DC[0,1]	HD(mm)	P2C(mm)	prec.	recall
03	0.738	69.843	7.718	0.737	0.740
04	0.535	96.933	13.685	0.365	0.998
05	0.685	60.150	9.470	0.760	0.623
06	0.735	72.808	8.726	0.768	0.705
07	0.732	83.785	10.619	0.608	0.921
08	0.877	12.369	2.770	0.836	0.923
09	0.262	75.776	16.836	0.157	0.803
10	0.697	59.245	7.726	0.790	0.624
11	0.458	80.777	11.399	0.299	0.980
12	0.636	90.995	13.851	0.532	0.792
13	0.683	76.191	9.977	0.526	0.976
15	0.526	79.259	10.909	0.360	0.977
17	0.741	68.476	5.937	0.662	0.841
18	0.595	69.325	9.842	0.426	0.985
19	0.448	23.431	5.606	0.433	0.464
20	0.465	76.720	13.618	0.303	0.997
21	0.682	77.071	7.908	0.520	0.989
23	0.520	97.350	10.501	0.382	0.814
25	0.372	112.129	23.529	0.238	0.856
26	0.469	87.361	10.874	0.311	0.951
28	0.720	78.746	11.217	0.614	0.871
29	0.615	54.827	7.375	0.455	0.949
30	0.599	78.288	12.485	0.625	0.575
31	0.738	12.369	2.503	0.758	0.720
32	0.413	72.684	16.647	0.325	0.566
33	0.580	57.079	8.554	0.604	0.557
34	0.204	81.443	18.284	0.114	0.993
35	0.762	53.245	6.384	0.732	0.795
36	0.661	70.548	12.264	0.504	0.957
37	0.000	96.468	29.464	0.000	0.000
39	0.070	81.111	22.382	0.036	0.958
40	0.170	56.045	11.651	0.992	0.093
41	0.111	70.036	27.225	0.164	0.084
42	0.121	105.385	26.912	0.065	0.853
43	0.627	75.240	15.060	0.621	0.633
44	0.026	94.345	34.812	0.013	0.493
45	0.282	73.362	16.925	0.179	0.659
DM  average	0.501514819364 +/- 0.236344162767 (Median: 0.579625028236)
HD  average	72.4652992681 +/- 21.5750574665 (Median: 75.7759856419)
ASSD average	13.2876679135 +/- 7.33547784663 (Median: 11.217286374)
Prec. average	0.454425428969 +/- 0.255895540614 (Median: 0.454759414226)
Rec. average	0.749019315894 +/- 0.258569238982 (Median: 0.814090019569)
