# Supplementary material for: Classifiers for Ischemic Stroke Lesion Segmentation: A Comparison Study
Source: PLoS One. 2015 Dec 16;10(12):e0145118. doi: 10.1371/journal.pone.0145118 (PMC4687679; doi:10.1371/journal.pone.0145118)
Supplement: S1 File — Case by case results of the leave-one-out cross-validation on all 37 cases with varying MRI sequences over all classifiers. (ZIP) [file pone.0145118.s001.zip › appendices_S1_evaluation_dataset/besteffort/GTLGTG/GeneralizedLinearModel.eva]

Metrics:
Case	DC[0,1]	HD(mm)	P2C(mm)	prec.	recall
03	0.651	32.863	6.500	0.950	0.495
04	0.813	11.225	1.936	0.883	0.753
05	0.203	54.745	12.826	0.926	0.114
06	0.466	30.150	7.531	0.998	0.304
07	0.874	12.728	2.018	0.925	0.828
08	0.818	21.000	3.474	0.985	0.700
09	0.455	15.297	3.166	0.949	0.299
10	0.421	28.142	7.753	0.989	0.267
11	0.718	22.045	2.601	0.920	0.589
12	0.599	29.086	5.773	0.989	0.430
13	0.853	24.920	2.506	0.887	0.822
15	0.750	17.234	2.621	0.842	0.676
17	0.768	25.807	3.015	0.930	0.654
18	0.722	18.000	2.994	0.996	0.567
19	0.000	 inf	 inf	0.000	0.000
20	0.808	10.817	2.017	0.958	0.698
21	0.816	14.697	2.291	0.962	0.708
23	0.413	30.741	5.158	0.982	0.261
25	0.489	107.079	22.521	0.589	0.418
26	0.684	27.821	2.877	0.814	0.590
28	0.737	73.607	5.783	0.927	0.612
29	0.759	50.289	4.213	0.858	0.680
30	0.013	57.079	16.638	1.000	0.007
31	0.384	38.066	6.569	0.957	0.240
32	0.263	46.669	9.268	0.820	0.156
33	0.094	33.675	10.979	1.000	0.050
34	0.262	20.347	6.346	1.000	0.150
35	0.526	21.840	6.397	0.980	0.360
36	0.792	24.187	2.715	0.904	0.704
37	0.000	 inf	 inf	0.000	0.000
39	0.401	17.748	3.924	0.845	0.263
40	0.016	99.091	23.967	1.000	0.008
41	0.000	 inf	 inf	0.000	0.000
42	0.208	31.890	7.115	0.985	0.116
43	0.328	28.302	8.792	0.980	0.197
44	0.000	115.451	86.396	0.000	0.000
45	0.156	27.821	7.430	0.951	0.085
WARNING: Average values only computed on 34 of 37 cases!
DM  average	0.507632035905 +/- 0.272445894511 (Median: 0.507563916039)
HD  average	35.8958695566 +/- 26.1143090472 (Median: 27.9816750227)
ASSD average	9.00321308276 +/- 14.4747876737 (Median: 5.77787405584)
Prec. average	0.902361856151 +/- 0.17649666224 (Median: 0.95019595685)
Rec. average	0.405938608714 +/- 0.262508148784 (Median: 0.388841288736)
