# Supplementary material for: Classifiers for Ischemic Stroke Lesion Segmentation: A Comparison Study
Source: PLoS One. 2015 Dec 16;10(12):e0145118. doi: 10.1371/journal.pone.0145118 (PMC4687679; doi:10.1371/journal.pone.0145118)
Supplement: S1 File — Case by case results of the leave-one-out cross-validation on all 37 cases with varying MRI sequences over all classifiers. (ZIP) [file pone.0145118.s001.zip › appendices_S1_evaluation_dataset/besteffort/GTLGTG/RandomForestClassifier.eva]

Metrics:
Case	DC[0,1]	HD(mm)	P2C(mm)	prec.	recall
03	0.789	30.150	4.052	0.953	0.673
04	0.841	10.392	1.650	0.852	0.831
05	0.427	55.154	10.610	0.941	0.276
06	0.643	24.372	4.855	0.995	0.475
07	0.864	9.950	2.050	0.961	0.785
08	0.865	13.748	2.681	0.993	0.766
09	0.594	15.000	2.500	0.892	0.446
10	0.633	24.920	5.250	0.983	0.467
11	0.706	24.739	2.695	0.913	0.576
12	0.727	25.981	3.954	0.976	0.579
13	0.861	23.622	2.201	0.950	0.788
15	0.814	15.000	1.964	0.850	0.781
17	0.822	21.633	2.373	0.883	0.768
18	0.864	12.369	1.533	0.953	0.790
19	0.565	10.392	2.802	0.960	0.400
20	0.847	10.817	1.693	0.924	0.783
21	0.878	12.369	1.545	0.945	0.821
23	0.735	13.748	2.069	0.769	0.704
25	0.627	30.594	3.219	0.703	0.566
26	0.762	21.424	2.149	0.788	0.737
28	0.829	27.821	2.356	0.958	0.731
29	0.788	31.032	2.741	0.853	0.732
30	0.360	33.000	7.924	0.982	0.220
31	0.630	19.442	3.309	0.904	0.484
32	0.575	24.187	5.068	0.762	0.462
33	0.648	21.840	3.499	0.937	0.495
34	0.785	10.817	2.007	0.825	0.749
35	0.830	12.369	2.538	0.976	0.722
36	0.850	15.297	1.912	0.872	0.829
37	0.000	62.929	36.775	0.000	0.000
39	0.635	15.297	2.389	0.645	0.625
40	0.024	86.585	20.106	1.000	0.012
41	0.052	47.053	13.749	1.000	0.027
42	0.468	26.153	4.395	0.949	0.311
43	0.656	21.213	4.592	0.972	0.495
44	0.000	 inf	 inf	0.000	0.000
45	0.389	30.887	7.566	0.440	0.349
WARNING: Average values only computed on 36 of 37 cases!
DM  average	0.649544748772 +/- 0.234534159084 (Median: 0.71674329063)
HD  average	24.7860334853 +/- 15.8871817535 (Median: 21.7368186603)
ASSD average	5.07696963102 +/- 6.52436464704 (Median: 2.71795547797)
Prec. average	0.868316277251 +/- 0.186106577807 (Median: 0.939439529498)
Rec. average	0.562546693823 +/- 0.236998405148 (Median: 0.602309464926)
