# Supplementary material for: Classifiers for Ischemic Stroke Lesion Segmentation: A Comparison Study
Source: PLoS One. 2015 Dec 16;10(12):e0145118. doi: 10.1371/journal.pone.0145118 (PMC4687679; doi:10.1371/journal.pone.0145118)
Supplement: S1 File — Case by case results of the leave-one-out cross-validation on all 37 cases with varying MRI sequences over all classifiers. (ZIP) [file pone.0145118.s001.zip › appendices_S1_evaluation_dataset/besteffort/GTLGTG/TunedExtraTrees.eva]

Metrics:
Case	DC[0,1]	HD(mm)	P2C(mm)	prec.	recall
03	0.798	29.086	3.855	0.951	0.688
04	0.840	10.392	1.609	0.850	0.831
05	0.453	54.745	10.300	0.937	0.299
06	0.645	24.187	4.832	0.996	0.477
07	0.865	9.950	2.056	0.966	0.783
08	0.865	13.748	2.654	0.992	0.766
09	0.611	13.077	2.309	0.917	0.459
10	0.645	24.372	5.055	0.979	0.481
11	0.707	20.347	2.530	0.920	0.574
12	0.727	25.981	3.979	0.964	0.584
13	0.861	23.622	2.165	0.954	0.786
15	0.813	15.000	1.891	0.854	0.775
17	0.825	23.043	2.406	0.882	0.775
18	0.854	12.369	1.627	0.964	0.767
19	0.651	9.000	2.375	0.947	0.495
20	0.852	10.817	1.589	0.939	0.780
21	0.875	12.369	1.590	0.951	0.810
23	0.756	15.297	1.833	0.837	0.690
25	0.636	30.594	3.295	0.692	0.589
26	0.769	21.424	2.076	0.793	0.748
28	0.833	27.821	2.291	0.964	0.733
29	0.797	31.032	2.651	0.854	0.747
30	0.483	29.086	6.567	0.981	0.321
31	0.652	17.493	2.981	0.908	0.508
32	0.606	23.431	4.712	0.769	0.500
33	0.674	19.209	3.143	0.913	0.535
34	0.786	10.817	1.959	0.838	0.740
35	0.851	12.728	2.246	0.970	0.758
36	0.847	15.297	1.904	0.879	0.818
37	0.000	54.745	35.550	0.000	0.000
39	0.638	12.369	2.248	0.606	0.674
40	0.025	86.273	20.677	1.000	0.012
41	0.122	44.193	11.837	0.996	0.065
42	0.460	24.187	4.450	0.974	0.301
43	0.649	21.213	4.702	0.968	0.488
44	0.000	 inf	 inf	0.000	0.000
45	0.403	30.000	7.519	0.438	0.373
WARNING: Average values only computed on 36 of 37 cases!
DM  average	0.663261382563 +/- 0.225238119318 (Median: 0.71714695392)
HD  average	23.8698311581 +/- 15.2882687209 (Median: 21.3187443606)
ASSD average	4.87392059655 +/- 6.33732526569 (Median: 2.5906321106)
Prec. average	0.870601053169 +/- 0.18721180781 (Median: 0.937567889644)
Rec. average	0.575863179926 +/- 0.227621347351 (Median: 0.631219531747)
