# Supplementary material for: Classifiers for Ischemic Stroke Lesion Segmentation: A Comparison Study
Source: PLoS One. 2015 Dec 16;10(12):e0145118. doi: 10.1371/journal.pone.0145118 (PMC4687679; doi:10.1371/journal.pone.0145118)
Supplement: S1 File — Case by case results of the leave-one-out cross-validation on all 37 cases with varying MRI sequences over all classifiers. (ZIP) [file pone.0145118.s001.zip › appendices_S1_evaluation_dataset/besteffort/GTLGTL/100NeighborsClassifier.eva]

Metrics:
Case	DC[0,1]	HD(mm)	P2C(mm)	prec.	recall
03	0.650	31.032	4.242	0.971	0.489
04	0.806	94.202	8.948	0.753	0.866
05	0.308	30.150	8.821	0.986	0.182
06	0.569	22.450	5.093	0.980	0.401
07	0.801	55.154	3.877	0.949	0.693
08	0.856	17.234	2.237	0.969	0.766
09	0.613	9.487	2.185	0.462	0.910
10	0.501	45.000	5.919	0.943	0.341
11	0.762	21.000	1.809	0.790	0.736
12	0.732	14.071	2.906	0.946	0.597
13	0.880	20.347	1.646	0.900	0.860
15	0.838	6.708	1.560	0.841	0.835
17	0.767	24.372	2.579	0.890	0.674
18	0.849	12.000	1.657	0.903	0.800
19	0.458	16.155	3.153	0.591	0.373
20	0.871	9.950	1.471	0.847	0.897
21	0.882	9.487	1.523	0.884	0.880
23	0.730	11.225	1.862	0.803	0.669
25	0.598	109.119	16.142	0.558	0.644
26	0.796	12.728	1.603	0.743	0.857
28	0.788	64.900	5.667	0.896	0.703
29	0.803	54.745	4.073	0.800	0.806
30	0.047	78.918	18.570	1.000	0.024
31	0.618	25.807	3.724	0.695	0.556
32	0.545	68.739	10.396	0.562	0.529
33	0.468	28.302	5.080	0.902	0.316
34	0.647	42.638	7.155	0.512	0.880
35	0.556	19.209	4.509	0.981	0.388
36	0.833	16.155	1.995	0.857	0.811
37	0.000	70.866	29.986	0.000	0.000
39	0.445	12.728	2.557	0.929	0.293
40	0.224	51.439	8.864	0.992	0.126
41	0.000	92.418	56.348	0.000	0.000
42	0.481	23.431	4.123	0.945	0.323
43	0.497	19.209	5.338	0.960	0.335
44	0.000	86.585	54.443	0.000	0.000
45	0.283	69.649	13.804	0.285	0.282
DM  average	0.581111660015 +/- 0.263200626196 (Median: 0.61776504298)
HD  average	37.7732322303 +/- 28.5253648599 (Median: 24.3721152139)
ASSD average	8.5369656346 +/- 12.5726538144 (Median: 4.12320434947)
Prec. average	0.757455053533 +/- 0.280729903433 (Median: 0.884243128146)
Rec. average	0.536303488342 +/- 0.289991592302 (Median: 0.597417181359)
