# Supplementary material for: Classifiers for Ischemic Stroke Lesion Segmentation: A Comparison Study
Source: PLoS One. 2015 Dec 16;10(12):e0145118. doi: 10.1371/journal.pone.0145118 (PMC4687679; doi:10.1371/journal.pone.0145118)
Supplement: S1 File — Case by case results of the leave-one-out cross-validation on all 37 cases with varying MRI sequences over all classifiers. (ZIP) [file pone.0145118.s001.zip › appendices_S1_evaluation_dataset/besteffort/GTLGTL/10NeighborsClassifier.eva]

Metrics:
Case	DC[0,1]	HD(mm)	P2C(mm)	prec.	recall
03	0.666	30.150	4.243	0.965	0.508
04	0.815	93.483	5.571	0.776	0.858
05	0.321	28.931	8.703	0.986	0.192
06	0.591	22.450	4.836	0.977	0.423
07	0.821	55.073	3.018	0.956	0.720
08	0.859	16.155	2.146	0.964	0.775
09	0.567	11.225	2.362	0.421	0.867
10	0.525	42.849	5.594	0.943	0.364
11	0.741	21.424	1.863	0.778	0.706
12	0.746	14.071	2.758	0.939	0.619
13	0.876	19.442	1.678	0.881	0.872
15	0.834	6.708	1.540	0.832	0.835
17	0.780	24.187	2.488	0.877	0.702
18	0.849	12.000	1.621	0.900	0.804
19	0.501	12.728	2.422	0.680	0.396
20	0.858	9.000	1.513	0.829	0.889
21	0.882	8.485	1.504	0.870	0.895
23	0.732	11.225	1.908	0.780	0.689
25	0.582	108.208	16.341	0.529	0.645
26	0.786	11.225	1.606	0.731	0.850
28	0.813	20.347	2.311	0.937	0.718
29	0.820	7.348	1.619	0.845	0.796
30	0.055	47.339	12.186	1.000	0.028
31	0.613	12.369	2.544	0.624	0.602
32	0.575	70.803	9.162	0.608	0.546
33	0.523	27.821	4.456	0.886	0.372
34	0.782	11.225	1.712	0.730	0.843
35	0.563	19.209	4.391	0.980	0.395
36	0.843	11.225	1.765	0.845	0.841
37	0.000	64.413	30.596	0.000	0.000
39	0.240	90.300	19.094	0.316	0.194
40	0.189	47.812	9.091	0.984	0.104
41	0.000	92.709	63.961	0.000	0.000
42	0.447	89.950	12.121	0.761	0.317
43	0.528	17.748	4.747	0.965	0.364
44	0.006	90.449	36.079	0.007	0.006
45	0.279	70.484	14.551	0.300	0.260
DM  average	0.584007393251 +/- 0.270674185881 (Median: 0.612801678909)
HD  average	36.5018999641 +/- 30.7740756391 (Median: 21.4242852856)
ASSD average	8.21892818723 +/- 12.144856447 (Median: 3.01775792346)
Prec. average	0.740651609147 +/- 0.282502298782 (Median: 0.844621513944)
Rec. average	0.540403940733 +/- 0.290390039667 (Median: 0.618753509264)
