# Supplementary material for: Classifiers for Ischemic Stroke Lesion Segmentation: A Comparison Study
Source: PLoS One. 2015 Dec 16;10(12):e0145118. doi: 10.1371/journal.pone.0145118 (PMC4687679; doi:10.1371/journal.pone.0145118)
Supplement: S1 File — Case by case results of the leave-one-out cross-validation on all 37 cases with varying MRI sequences over all classifiers. (ZIP) [file pone.0145118.s001.zip › appendices_S1_evaluation_dataset/besteffort/GTLGTL/5NeighborsClassifier.eva]

Metrics:
Case	DC[0,1]	HD(mm)	P2C(mm)	prec.	recall
03	0.687	29.850	4.024	0.948	0.539
04	0.796	95.906	7.528	0.729	0.878
05	0.342	54.663	9.194	0.957	0.208
06	0.620	20.125	4.442	0.971	0.455
07	0.825	54.827	3.362	0.939	0.735
08	0.869	15.588	1.952	0.953	0.799
09	0.531	12.369	2.667	0.382	0.873
10	0.548	45.200	5.457	0.930	0.388
11	0.740	22.045	1.927	0.750	0.730
12	0.760	14.071	2.638	0.928	0.643
13	0.874	19.442	1.715	0.863	0.884
15	0.827	6.708	1.603	0.804	0.851
17	0.793	23.622	2.362	0.862	0.735
18	0.842	12.000	1.647	0.871	0.815
19	0.530	9.487	2.295	0.603	0.472
20	0.848	9.000	1.638	0.792	0.912
21	0.872	8.485	1.610	0.845	0.901
23	0.706	77.421	4.712	0.690	0.722
25	0.525	109.119	19.551	0.430	0.675
26	0.771	12.728	1.735	0.695	0.865
28	0.818	20.347	2.227	0.919	0.738
29	0.818	7.348	1.692	0.819	0.818
30	0.157	35.114	8.410	0.994	0.085
31	0.607	9.950	2.502	0.564	0.657
32	0.573	72.125	8.891	0.561	0.585
33	0.573	26.833	3.997	0.855	0.431
34	0.650	66.678	8.548	0.525	0.852
35	0.604	18.493	3.967	0.967	0.439
36	0.845	11.225	1.739	0.825	0.867
37	0.000	70.866	30.649	0.000	0.000
39	0.242	91.439	18.857	0.225	0.261
40	0.237	47.812	8.579	0.974	0.135
41	0.000	89.297	54.907	0.000	0.000
42	0.506	93.097	15.457	0.692	0.398
43	0.570	17.234	4.333	0.946	0.408
44	0.039	97.165	33.154	0.032	0.051
45	0.284	73.055	14.022	0.270	0.298
DM  average	0.589951555384 +/- 0.257530314639 (Median: 0.619846878681)
HD  average	40.5603861392 +/- 32.1283901653 (Median: 23.622023622)
ASSD average	8.21599764454 +/- 10.8833537631 (Median: 3.99722371189)
Prec. average	0.705692321172 +/- 0.28644620744 (Median: 0.819336626676)
Rec. average	0.570390369194 +/- 0.283235271109 (Median: 0.656701030928)
