# Supplementary material for: Classifiers for Ischemic Stroke Lesion Segmentation: A Comparison Study
Source: PLoS One. 2015 Dec 16;10(12):e0145118. doi: 10.1371/journal.pone.0145118 (PMC4687679; doi:10.1371/journal.pone.0145118)
Supplement: S1 File — Case by case results of the leave-one-out cross-validation on all 37 cases with varying MRI sequences over all classifiers. (ZIP) [file pone.0145118.s001.zip › appendices_S1_evaluation_dataset/besteffort/GTLGTL/AdaBoostClassifier.eva]

Metrics:
Case	DC[0,1]	HD(mm)	P2C(mm)	prec.	recall
03	0.817	19.442	2.942	0.772	0.867
04	0.753	13.748	2.218	0.733	0.774
05	0.548	52.479	7.029	0.938	0.387
06	0.599	26.325	4.459	0.964	0.435
07	0.859	13.748	2.207	0.772	0.967
08	0.871	12.728	2.006	0.882	0.861
09	0.518	76.720	13.977	0.414	0.693
10	0.752	21.213	3.205	0.906	0.642
11	0.721	24.187	2.630	0.719	0.723
12	0.781	25.807	3.115	0.767	0.795
13	0.826	18.000	2.468	0.756	0.910
15	0.810	9.000	1.839	0.799	0.821
17	0.633	21.213	3.958	0.724	0.563
18	0.792	12.369	2.103	0.937	0.686
19	0.538	24.187	4.175	0.517	0.560
20	0.810	53.160	3.887	0.756	0.873
21	0.835	10.817	2.023	0.851	0.820
23	0.695	18.493	2.551	0.649	0.748
25	0.508	115.022	17.232	0.399	0.698
26	0.730	22.847	2.341	0.650	0.833
28	0.795	19.442	2.453	0.776	0.815
29	0.808	10.817	1.764	0.775	0.844
30	0.675	24.920	4.009	0.900	0.540
31	0.656	11.225	2.720	0.585	0.746
32	0.717	21.840	2.606	0.708	0.727
33	0.358	27.821	5.433	0.764	0.234
34	0.778	9.000	1.879	0.730	0.834
35	0.834	12.728	2.170	0.780	0.897
36	0.790	13.748	2.525	0.729	0.861
37	0.000	61.041	34.826	0.000	0.000
39	0.164	70.100	8.527	0.397	0.104
40	0.277	51.439	8.652	0.970	0.162
41	0.272	30.741	6.208	0.846	0.162
42	0.232	102.176	28.008	0.219	0.246
43	0.751	12.728	2.948	0.879	0.656
44	0.000	87.361	74.959	0.000	0.000
45	0.425	30.887	6.283	0.460	0.395
DM  average	0.619689939449 +/- 0.240665944045 (Median: 0.72101910828)
HD  average	32.149154111 +/- 26.8549557197 (Median: 21.8403296678)
ASSD average	7.630682541 +/- 13.2223357792 (Median: 2.94825374497)
Prec. average	0.687065005246 +/- 0.237261062912 (Median: 0.755714285714)
Rec. average	0.618347122314 +/- 0.27537498227 (Median: 0.723168654174)
