# Supplementary material for: Classifiers for Ischemic Stroke Lesion Segmentation: A Comparison Study
Source: PLoS One. 2015 Dec 16;10(12):e0145118. doi: 10.1371/journal.pone.0145118 (PMC4687679; doi:10.1371/journal.pone.0145118)
Supplement: S1 File — Case by case results of the leave-one-out cross-validation on all 37 cases with varying MRI sequences over all classifiers. (ZIP) [file pone.0145118.s001.zip › appendices_S1_evaluation_dataset/besteffort/GTLGTL/ExtraTreesClassifier.eva]

Metrics:
Case	DC[0,1]	HD(mm)	P2C(mm)	prec.	recall
03	0.834	27.000	2.853	0.866	0.804
04	0.839	9.000	1.704	0.800	0.883
05	0.427	56.604	9.996	0.941	0.276
06	0.615	24.372	4.795	0.982	0.448
07	0.887	13.416	1.714	0.921	0.855
08	0.894	12.728	1.829	0.915	0.874
09	0.661	9.000	1.732	0.665	0.657
10	0.676	23.043	4.123	0.952	0.524
11	0.696	24.187	3.037	0.777	0.629
12	0.816	25.807	2.507	0.886	0.755
13	0.869	20.347	2.055	0.825	0.917
15	0.844	9.000	1.679	0.813	0.877
17	0.842	22.045	2.066	0.848	0.835
18	0.851	13.748	1.664	0.937	0.780
19	0.450	22.045	3.867	0.969	0.293
20	0.858	10.817	1.548	0.874	0.843
21	0.882	12.369	1.594	0.883	0.881
23	0.724	15.297	2.054	0.798	0.662
25	0.600	27.495	3.469	0.643	0.563
26	0.778	12.728	1.894	0.722	0.845
28	0.840	22.045	2.108	0.918	0.774
29	0.832	9.000	1.809	0.789	0.880
30	0.382	36.125	7.293	0.951	0.239
31	0.621	27.821	4.071	0.772	0.520
32	0.509	57.158	6.636	0.744	0.387
33	0.547	27.821	5.038	0.984	0.379
34	0.804	11.225	1.782	0.715	0.918
35	0.817	15.000	2.380	0.891	0.755
36	0.868	15.297	1.725	0.844	0.893
37	0.000	70.484	35.524	0.000	0.000
39	0.711	9.000	1.646	0.664	0.766
40	0.017	87.824	20.840	0.984	0.009
41	0.041	44.598	11.910	1.000	0.021
42	0.569	23.622	3.677	0.937	0.408
43	0.705	15.297	3.520	0.913	0.574
44	0.000	 inf	 inf	0.000	0.000
45	0.467	27.331	6.174	0.542	0.410
WARNING: Average values only computed on 36 of 37 cases!
DM  average	0.660329769298 +/- 0.24144955391 (Median: 0.717505358831)
HD  average	24.7415939652 +/- 17.8074009351 (Median: 22.045407685)
ASSD average	4.78642018774 +/- 6.38641861103 (Median: 2.44345391385)
Prec. average	0.824024622707 +/- 0.177170190856 (Median: 0.869652204274)
Rec. average	0.61482410625 +/- 0.272571671218 (Median: 0.708393731907)
