# Supplementary material for: Classifiers for Ischemic Stroke Lesion Segmentation: A Comparison Study
Source: PLoS One. 2015 Dec 16;10(12):e0145118. doi: 10.1371/journal.pone.0145118 (PMC4687679; doi:10.1371/journal.pone.0145118)
Supplement: S1 File — Case by case results of the leave-one-out cross-validation on all 37 cases with varying MRI sequences over all classifiers. (ZIP) [file pone.0145118.s001.zip › appendices_S1_evaluation_dataset/besteffort/GTLGTL/GaussianNB.eva]

Metrics:
Case	DC[0,1]	HD(mm)	P2C(mm)	prec.	recall
03	0.719	71.309	7.668	0.615	0.865
04	0.487	99.499	14.294	0.322	1.000
05	0.681	62.642	9.395	0.735	0.634
06	0.699	73.607	9.065	0.728	0.672
07	0.686	85.118	11.405	0.538	0.944
08	0.811	16.432	3.973	0.701	0.962
09	0.175	76.720	17.519	0.096	0.934
10	0.695	56.604	7.589	0.694	0.696
11	0.362	80.777	11.807	0.223	0.972
12	0.575	90.300	14.495	0.420	0.912
13	0.569	76.896	12.255	0.400	0.989
15	0.481	76.720	11.627	0.317	0.999
17	0.734	67.949	5.959	0.612	0.916
18	0.572	70.675	10.053	0.402	0.992
19	0.572	11.225	2.852	0.498	0.671
20	0.428	78.403	14.387	0.272	0.998
21	0.622	79.032	8.945	0.453	0.994
23	0.496	98.316	10.826	0.359	0.800
25	0.347	116.073	24.126	0.217	0.861
26	0.394	86.585	11.853	0.247	0.982
28	0.697	78.918	10.521	0.568	0.901
29	0.535	54.745	8.932	0.367	0.988
30	0.605	82.104	12.257	0.579	0.634
31	0.691	11.225	2.885	0.568	0.882
32	0.452	68.411	13.011	0.344	0.659
33	0.624	61.555	8.006	0.715	0.553
34	0.138	86.168	20.867	0.074	1.000
35	0.716	53.749	6.846	0.604	0.879
36	0.591	71.561	13.020	0.424	0.975
37	0.000	93.867	29.168	0.000	0.056
39	0.050	78.861	23.354	0.026	1.000
40	0.227	55.317	9.705	0.974	0.128
41	0.153	81.277	26.683	0.151	0.154
42	0.089	107.791	28.052	0.047	0.867
43	0.637	77.769	15.444	0.545	0.767
44	0.024	97.026	34.879	0.012	0.545
45	0.281	72.684	16.212	0.173	0.750
DM  average	0.476075640482 +/- 0.228067692031 (Median: 0.569331446763)
HD  average	73.1867312092 +/- 22.6906266348 (Median: 76.8960337079)
ASSD average	13.5118280104 +/- 7.41918400688 (Median: 11.8071467693)
Prec. average	0.40597769141 +/- 0.238788024732 (Median: 0.40214340393)
Rec. average	0.798129704532 +/- 0.245792915843 (Median: 0.882474226804)
