# Supplementary material for: Classifiers for Ischemic Stroke Lesion Segmentation: A Comparison Study
Source: PLoS One. 2015 Dec 16;10(12):e0145118. doi: 10.1371/journal.pone.0145118 (PMC4687679; doi:10.1371/journal.pone.0145118)
Supplement: S1 File — Case by case results of the leave-one-out cross-validation on all 37 cases with varying MRI sequences over all classifiers. (ZIP) [file pone.0145118.s001.zip › appendices_S1_evaluation_dataset/besteffort/GTLGTL/GeneralizedLinearModel.eva]

Metrics:
Case	DC[0,1]	HD(mm)	P2C(mm)	prec.	recall
03	0.732	30.150	4.011	0.867	0.634
04	0.816	9.000	1.862	0.828	0.804
05	0.212	56.604	12.130	0.922	0.120
06	0.464	30.150	6.957	0.990	0.303
07	0.855	15.297	2.346	0.840	0.870
08	0.857	18.493	2.373	0.914	0.806
09	0.551	12.000	2.302	0.737	0.440
10	0.492	25.807	5.854	0.965	0.331
11	0.753	20.347	2.201	0.818	0.698
12	0.720	28.618	3.504	0.928	0.588
13	0.822	21.000	2.832	0.744	0.918
15	0.821	6.708	1.769	0.852	0.793
17	0.812	23.622	2.311	0.897	0.742
18	0.748	16.155	2.628	0.990	0.601
19	0.000	 inf	 inf	0.000	0.000
20	0.838	10.817	1.703	0.935	0.760
21	0.852	12.369	1.841	0.927	0.788
23	0.420	30.741	4.849	0.963	0.268
25	0.521	111.041	22.686	0.593	0.464
26	0.740	16.432	2.166	0.763	0.719
28	0.762	63.922	4.879	0.897	0.663
29	0.811	50.289	3.224	0.801	0.820
30	0.016	57.079	15.388	1.000	0.008
31	0.516	30.000	4.636	0.887	0.364
32	0.249	57.784	9.728	0.718	0.151
33	0.080	46.282	12.213	1.000	0.041
34	0.376	11.225	4.450	1.000	0.232
35	0.620	21.840	4.551	0.939	0.463
36	0.809	21.840	2.546	0.834	0.786
37	0.000	 inf	 inf	0.000	0.000
39	0.529	12.369	2.262	0.835	0.387
40	0.021	99.091	23.157	0.975	0.011
41	0.000	 inf	 inf	0.000	0.000
42	0.278	28.302	6.405	0.970	0.162
43	0.412	23.043	6.628	0.951	0.263
44	0.000	114.276	86.691	0.000	0.000
45	0.191	27.166	6.487	1.000	0.106
WARNING: Average values only computed on 34 of 37 cases!
DM  average	0.549942038278 +/- 0.275880122983 (Median: 0.585436251087)
HD  average	34.1135112305 +/- 27.4987293568 (Median: 24.7144997116)
ASSD average	8.22271618037 +/- 14.6766099887 (Median: 4.23059620808)
Prec. average	0.861159180194 +/- 0.177852749329 (Median: 0.905183912986)
Rec. average	0.473663715352 +/- 0.290462721571 (Median: 0.463510011855)
