# Supplementary material for: Classifiers for Ischemic Stroke Lesion Segmentation: A Comparison Study
Source: PLoS One. 2015 Dec 16;10(12):e0145118. doi: 10.1371/journal.pone.0145118 (PMC4687679; doi:10.1371/journal.pone.0145118)
Supplement: S1 File — Case by case results of the leave-one-out cross-validation on all 37 cases with varying MRI sequences over all classifiers. (ZIP) [file pone.0145118.s001.zip › appendices_S1_evaluation_dataset/besteffort/GTLGTL/RandomForestClassifier.eva]

Metrics:
Case	DC[0,1]	HD(mm)	P2C(mm)	prec.	recall
03	0.844	24.920	2.699	0.848	0.840
04	0.844	9.000	1.593	0.803	0.890
05	0.440	56.604	9.676	0.931	0.288
06	0.636	22.650	4.387	0.981	0.471
07	0.894	13.077	1.620	0.920	0.869
08	0.903	13.748	1.664	0.923	0.884
09	0.601	9.000	2.136	0.618	0.584
10	0.714	21.424	3.676	0.950	0.572
11	0.727	24.372	2.505	0.795	0.669
12	0.812	25.807	2.511	0.875	0.757
13	0.874	19.442	1.900	0.832	0.920
15	0.852	8.485	1.544	0.826	0.880
17	0.845	17.234	1.981	0.836	0.855
18	0.873	12.369	1.442	0.930	0.822
19	0.608	22.045	3.054	0.885	0.463
20	0.856	10.817	1.577	0.881	0.833
21	0.888	12.369	1.470	0.887	0.890
23	0.744	13.748	1.928	0.760	0.728
25	0.643	27.659	2.883	0.685	0.607
26	0.786	12.728	1.730	0.717	0.871
28	0.850	20.347	1.909	0.923	0.788
29	0.830	9.000	1.774	0.789	0.875
30	0.401	30.887	6.659	0.953	0.254
31	0.670	15.000	2.656	0.718	0.628
32	0.587	25.807	3.888	0.733	0.490
33	0.593	27.821	4.404	0.967	0.428
34	0.772	12.728	2.000	0.662	0.925
35	0.870	12.369	1.747	0.873	0.867
36	0.855	13.748	1.862	0.799	0.920
37	0.000	61.555	34.426	0.000	0.000
39	0.678	12.369	1.928	0.573	0.829
40	0.032	86.585	19.114	0.975	0.016
41	0.100	36.249	9.478	0.991	0.053
42	0.591	23.622	3.514	0.932	0.432
43	0.756	15.297	2.924	0.917	0.643
44	0.000	 inf	 inf	0.000	0.000
45	0.481	29.086	5.870	0.497	0.467
WARNING: Average values only computed on 36 of 37 cases!
DM  average	0.679189852054 +/- 0.233078814684 (Median: 0.749715805965)
HD  average	22.4990999058 +/- 15.9308036028 (Median: 18.3379550174)
ASSD average	4.33687593886 +/- 6.0673574438 (Median: 2.32071554819)
Prec. average	0.810721928892 +/- 0.181480220744 (Median: 0.860431379472)
Rec. average	0.647418099339 +/- 0.266316095827 (Median: 0.742448436441)
