# Supplementary material for: Classifiers for Ischemic Stroke Lesion Segmentation: A Comparison Study
Source: PLoS One. 2015 Dec 16;10(12):e0145118. doi: 10.1371/journal.pone.0145118 (PMC4687679; doi:10.1371/journal.pone.0145118)
Supplement: S1 File — Case by case results of the leave-one-out cross-validation on all 37 cases with varying MRI sequences over all classifiers. (ZIP) [file pone.0145118.s001.zip › appendices_S1_evaluation_dataset/besteffort/GTLGTL/TunedExtraTrees.eva]

Metrics:
Case	DC[0,1]	HD(mm)	P2C(mm)	prec.	recall
03	0.846	24.372	2.698	0.840	0.851
04	0.846	9.000	1.536	0.803	0.893
05	0.467	56.604	9.348	0.929	0.312
06	0.640	24.187	4.357	0.984	0.474
07	0.897	11.225	1.546	0.927	0.870
08	0.906	13.748	1.630	0.925	0.887
09	0.644	9.000	1.831	0.662	0.627
10	0.727	21.213	3.487	0.947	0.590
11	0.754	23.622	2.218	0.831	0.691
12	0.805	25.807	2.601	0.858	0.757
13	0.880	19.209	1.789	0.841	0.923
15	0.860	8.485	1.414	0.838	0.883
17	0.853	19.209	1.948	0.840	0.868
18	0.866	13.748	1.479	0.942	0.800
19	0.651	19.209	2.706	0.821	0.539
20	0.862	10.817	1.470	0.896	0.831
21	0.894	12.369	1.427	0.901	0.887
23	0.755	15.297	1.788	0.816	0.703
25	0.649	27.659	2.985	0.671	0.629
26	0.797	12.728	1.635	0.724	0.887
28	0.857	21.840	1.839	0.932	0.793
29	0.836	9.000	1.736	0.788	0.890
30	0.534	28.302	5.292	0.955	0.371
31	0.700	12.369	2.339	0.732	0.670
32	0.617	25.632	3.740	0.739	0.529
33	0.628	27.659	4.063	0.953	0.468
34	0.785	12.369	1.922	0.681	0.927
35	0.871	12.728	1.787	0.851	0.892
36	0.862	13.748	1.776	0.813	0.918
37	0.000	53.498	33.045	0.000	0.000
39	0.634	10.817	2.248	0.508	0.842
40	0.034	86.273	19.607	0.984	0.017
41	0.222	32.588	7.776	0.965	0.125
42	0.579	22.450	3.508	0.951	0.416
43	0.749	13.748	2.979	0.913	0.635
44	0.000	 inf	 inf	0.000	0.000
45	0.502	28.460	5.803	0.500	0.505
WARNING: Average values only computed on 36 of 37 cases!
DM  average	0.694709788767 +/- 0.220925320254 (Median: 0.754889346306)
HD  average	21.9163678171 +/- 15.3353455033 (Median: 19.2093727123)
ASSD average	4.14877133982 +/- 5.87678896745 (Median: 2.23282616002)
Prec. average	0.812838366417 +/- 0.182015493763 (Median: 0.840521347082)
Rec. average	0.663939873423 +/- 0.255032577481 (Median: 0.730306309578)
