# Supplementary material for: Classifiers for Ischemic Stroke Lesion Segmentation: A Comparison Study
Source: PLoS One. 2015 Dec 16;10(12):e0145118. doi: 10.1371/journal.pone.0145118 (PMC4687679; doi:10.1371/journal.pone.0145118)
Supplement: S1 File — Case by case results of the leave-one-out cross-validation on all 37 cases with varying MRI sequences over all classifiers. (ZIP) [file pone.0145118.s001.zip › appendices_S1_evaluation_dataset/flair/GTGGTG/100NeighborsClassifier.eva]

Metrics:
Case	DC[0,1]	HD(mm)	P2C(mm)	prec.	recall
03	0.492	36.742	8.323	0.971	0.330
04	0.738	11.225	2.464	0.894	0.628
05	0.272	32.311	11.959	0.999	0.157
06	0.454	39.573	8.722	0.911	0.302
07	0.592	19.209	5.285	0.985	0.423
08	0.525	38.652	8.978	0.999	0.356
09	0.366	48.466	10.552	0.395	0.341
10	0.317	30.594	9.434	0.980	0.189
11	0.660	17.234	2.629	0.855	0.538
12	0.599	24.556	5.510	0.999	0.428
13	0.691	25.807	4.109	0.932	0.549
15	0.755	15.297	2.522	0.758	0.753
17	0.657	53.749	6.917	0.924	0.510
18	0.765	11.225	1.906	0.830	0.710
19	0.250	22.450	6.897	0.323	0.204
20	0.823	10.817	1.878	0.945	0.730
21	0.751	80.666	8.966	0.814	0.698
23	0.395	88.284	14.129	0.420	0.373
25	0.541	87.670	15.426	0.511	0.574
26	0.766	21.213	2.085	0.758	0.774
28	0.779	28.931	2.950	0.924	0.674
29	0.656	36.125	3.874	0.881	0.523
30	0.114	46.184	11.947	1.000	0.061
31	0.607	31.321	4.391	0.856	0.470
32	0.450	71.875	14.694	0.441	0.460
33	0.533	22.650	3.683	0.791	0.402
34	0.645	40.472	6.685	0.595	0.705
35	0.509	17.234	6.146	0.996	0.342
36	0.836	17.493	1.967	0.907	0.776
37	0.000	72.187	32.909	0.000	0.000
39	0.430	14.071	3.134	0.948	0.278
40	0.198	50.912	10.687	1.000	0.110
41	0.000	89.649	51.334	0.000	0.000
42	0.464	24.187	4.268	0.972	0.305
43	0.447	24.739	7.039	0.987	0.289
44	0.000	83.839	53.773	0.000	0.000
45	0.210	70.036	15.431	0.205	0.215
DM  average	0.49431671514 +/- 0.235441680543 (Median: 0.525089605735)
HD  average	39.3958023306 +/- 24.3992235548 (Median: 31.3209195267)
ASSD average	10.0974172373 +/- 11.6913095718 (Median: 6.89677677976)
Prec. average	0.748757627135 +/- 0.307815603225 (Median: 0.893684210526)
Rec. average	0.41013361535 +/- 0.22893103566 (Median: 0.401650021711)
