# Supplementary material for: Classifiers for Ischemic Stroke Lesion Segmentation: A Comparison Study
Source: PLoS One. 2015 Dec 16;10(12):e0145118. doi: 10.1371/journal.pone.0145118 (PMC4687679; doi:10.1371/journal.pone.0145118)
Supplement: S1 File — Case by case results of the leave-one-out cross-validation on all 37 cases with varying MRI sequences over all classifiers. (ZIP) [file pone.0145118.s001.zip › appendices_S1_evaluation_dataset/flair/GTGGTG/10NeighborsClassifier.eva]

Metrics:
Case	DC[0,1]	HD(mm)	P2C(mm)	prec.	recall
03	0.525	34.986	7.895	0.973	0.359
04	0.727	11.225	2.475	0.837	0.642
05	0.275	32.171	12.055	0.998	0.159
06	0.500	25.100	6.577	0.999	0.333
07	0.623	20.347	4.809	0.983	0.456
08	0.563	38.652	8.311	0.999	0.392
09	0.414	16.155	2.949	0.821	0.277
10	0.352	30.150	8.930	0.984	0.214
11	0.667	20.347	2.728	0.836	0.554
12	0.637	19.442	4.700	0.997	0.468
13	0.704	24.187	3.895	0.956	0.557
15	0.770	10.817	2.306	0.774	0.766
17	0.669	54.415	6.008	0.957	0.515
18	0.812	9.487	1.863	0.848	0.780
19	0.351	21.633	5.275	0.455	0.286
20	0.820	9.950	1.871	0.914	0.743
21	0.749	80.331	6.218	0.834	0.679
23	0.342	91.684	14.156	0.392	0.303
25	0.503	85.118	10.412	0.464	0.549
26	0.728	19.672	2.207	0.745	0.712
28	0.786	29.698	2.884	0.895	0.700
29	0.646	36.125	3.949	0.843	0.524
30	0.119	40.249	10.616	1.000	0.063
31	0.625	15.588	2.975	0.817	0.506
32	0.493	74.155	12.860	0.496	0.490
33	0.561	19.209	3.477	0.762	0.444
34	0.698	32.450	4.407	0.721	0.677
35	0.506	19.209	6.020	0.992	0.340
36	0.843	14.071	1.815	0.898	0.795
37	0.000	66.678	33.844	0.000	0.000
39	0.223	82.377	15.653	0.317	0.172
40	0.178	47.812	10.437	0.995	0.098
41	0.000	99.905	62.900	0.000	0.000
42	0.441	88.843	12.861	0.776	0.308
43	0.471	24.739	6.638	0.990	0.309
44	0.021	85.750	31.362	0.024	0.019
45	0.202	69.130	15.221	0.208	0.196
DM  average	0.501206909941 +/- 0.239929842016 (Median: 0.524734982332)
HD  average	40.5907731803 +/- 27.7091056881 (Median: 30.1496268634)
ASSD average	9.55555429072 +/- 11.3837534104 (Median: 6.01950958247)
Prec. average	0.743284035819 +/- 0.300678506408 (Median: 0.837029893925)
Rec. average	0.415871426997 +/- 0.232066350227 (Median: 0.4442032132)
