# Supplementary material for: Classifiers for Ischemic Stroke Lesion Segmentation: A Comparison Study
Source: PLoS One. 2015 Dec 16;10(12):e0145118. doi: 10.1371/journal.pone.0145118 (PMC4687679; doi:10.1371/journal.pone.0145118)
Supplement: S1 File — Case by case results of the leave-one-out cross-validation on all 37 cases with varying MRI sequences over all classifiers. (ZIP) [file pone.0145118.s001.zip › appendices_S1_evaluation_dataset/flair/GTGGTG/5NeighborsClassifier.eva]

Metrics:
Case	DC[0,1]	HD(mm)	P2C(mm)	prec.	recall
03	0.570	34.337	7.209	0.964	0.405
04	0.703	77.653	6.100	0.715	0.691
05	0.349	34.337	10.607	0.997	0.211
06	0.552	17.234	5.710	0.995	0.382
07	0.673	17.493	4.177	0.974	0.514
08	0.597	38.536	7.645	0.993	0.426
09	0.432	12.369	2.920	0.777	0.299
10	0.394	26.495	8.004	0.983	0.247
11	0.677	16.155	2.517	0.759	0.611
12	0.666	23.043	4.480	0.991	0.502
13	0.726	24.187	3.675	0.941	0.591
15	0.764	15.297	2.453	0.731	0.800
17	0.696	51.962	5.423	0.944	0.551
18	0.812	9.487	1.988	0.797	0.829
19	0.426	24.187	4.968	0.469	0.391
20	0.816	9.000	1.962	0.851	0.784
21	0.752	85.065	6.589	0.793	0.715
23	0.339	94.963	18.068	0.320	0.360
25	0.469	90.100	11.339	0.387	0.596
26	0.716	17.234	2.246	0.706	0.725
28	0.794	28.618	2.692	0.856	0.740
29	0.657	36.249	3.818	0.810	0.553
30	0.203	37.229	9.328	1.000	0.113
31	0.639	13.077	2.627	0.729	0.569
32	0.482	76.896	13.491	0.451	0.518
33	0.602	22.045	3.424	0.724	0.515
34	0.608	64.203	9.443	0.538	0.699
35	0.545	18.974	5.529	0.988	0.376
36	0.845	9.950	1.764	0.864	0.827
37	0.000	66.678	32.716	0.000	0.000
39	0.294	19.442	3.720	0.906	0.175
40	0.223	48.374	9.918	0.983	0.126
41	0.036	66.068	32.749	0.214	0.020
42	0.481	90.697	14.768	0.710	0.363
43	0.520	24.739	6.017	0.975	0.354
44	0.033	90.050	32.924	0.026	0.047
45	0.207	69.520	15.419	0.190	0.227
DM  average	0.52151262513 +/- 0.227747105872 (Median: 0.569989929507)
HD  average	40.5930047929 +/- 27.547352151 (Median: 28.6181760425)
ASSD average	8.6060837016 +/- 8.24791832225 (Median: 5.7101251199)
Prec. average	0.731066419254 +/- 0.283107758268 (Median: 0.796600566572)
Rec. average	0.455443325187 +/- 0.23495475408 (Median: 0.502015741985)
