# Supplementary material for: Classifiers for Ischemic Stroke Lesion Segmentation: A Comparison Study
Source: PLoS One. 2015 Dec 16;10(12):e0145118. doi: 10.1371/journal.pone.0145118 (PMC4687679; doi:10.1371/journal.pone.0145118)
Supplement: S1 File — Case by case results of the leave-one-out cross-validation on all 37 cases with varying MRI sequences over all classifiers. (ZIP) [file pone.0145118.s001.zip › appendices_S1_evaluation_dataset/flair/GTGGTG/AdaBoostClassifier.eva]

Metrics:
Case	DC[0,1]	HD(mm)	P2C(mm)	prec.	recall
03	0.740	33.541	4.782	0.914	0.622
04	0.558	92.855	13.876	0.437	0.771
05	0.370	36.249	10.937	0.968	0.228
06	0.730	21.840	3.933	0.901	0.614
07	0.848	15.297	2.406	0.844	0.851
08	0.715	22.450	5.106	0.905	0.591
09	0.252	87.670	26.885	0.339	0.201
10	0.508	29.547	7.345	0.988	0.342
11	0.389	37.590	6.917	0.943	0.245
12	0.849	11.225	2.228	0.838	0.861
13	0.778	26.495	3.434	0.856	0.714
15	0.719	20.347	2.844	0.799	0.653
17	0.741	52.564	5.499	0.714	0.770
18	0.077	43.886	8.799	0.802	0.041
19	0.589	21.000	3.662	0.497	0.723
20	0.623	101.558	22.673	0.570	0.686
21	0.824	19.209	2.483	0.810	0.838
23	0.511	42.000	6.518	0.403	0.698
25	0.331	96.654	23.571	0.217	0.688
26	0.626	17.234	3.880	0.480	0.902
28	0.792	25.100	3.052	0.765	0.822
29	0.517	46.282	7.861	0.607	0.450
30	0.682	19.209	4.334	0.918	0.543
31	0.579	18.000	3.516	0.608	0.552
32	0.592	71.372	8.857	0.500	0.725
33	0.564	42.743	5.459	0.689	0.478
34	0.611	13.416	3.224	0.866	0.472
35	0.844	12.369	2.470	0.823	0.866
36	0.757	61.628	5.687	0.681	0.852
37	0.000	75.717	45.635	0.000	0.000
39	0.119	77.130	9.615	0.579	0.066
40	0.365	48.374	8.632	0.981	0.224
41	0.144	49.840	14.657	0.736	0.080
42	0.172	99.454	30.757	0.166	0.178
43	0.725	16.971	3.769	0.908	0.604
44	0.000	86.741	62.391	0.000	0.000
45	0.407	38.884	8.305	0.388	0.429
DM  average	0.531096529076 +/- 0.248457680228 (Median: 0.58937920718)
HD  average	44.1200148791 +/- 27.9578343812 (Median: 37.5898922584)
ASSD average	10.7026219361 +/- 12.6207210515 (Median: 5.68734311946)
Prec. average	0.660607005339 +/- 0.268184689541 (Median: 0.735729386892)
Rec. average	0.523809592522 +/- 0.278235656546 (Median: 0.603832065371)
