# Supplementary material for: Classifiers for Ischemic Stroke Lesion Segmentation: A Comparison Study
Source: PLoS One. 2015 Dec 16;10(12):e0145118. doi: 10.1371/journal.pone.0145118 (PMC4687679; doi:10.1371/journal.pone.0145118)
Supplement: S1 File — Case by case results of the leave-one-out cross-validation on all 37 cases with varying MRI sequences over all classifiers. (ZIP) [file pone.0145118.s001.zip › appendices_S1_evaluation_dataset/flair/GTGGTG/AdaBoostClassifier.normedFeatures.eva]

Metrics:
Case	DC[0,1]	HD(mm)	P2C(mm)	prec.	recall
03	0.740	33.541	4.779	0.914	0.622
04	0.580	93.097	12.749	0.463	0.776
05	0.376	34.205	10.832	0.972	0.233
06	0.730	21.840	3.933	0.901	0.614
07	0.848	15.297	2.406	0.844	0.851
08	0.715	22.450	5.106	0.905	0.591
09	0.253	87.670	26.673	0.342	0.201
10	0.508	29.547	7.345	0.988	0.342
11	0.389	37.590	6.917	0.943	0.245
12	0.846	11.225	2.274	0.834	0.857
13	0.778	26.495	3.438	0.857	0.712
15	0.719	20.347	2.838	0.786	0.663
17	0.741	52.564	5.499	0.714	0.770
18	0.077	43.886	8.799	0.802	0.041
19	0.589	21.000	3.661	0.497	0.723
20	0.623	101.558	22.673	0.570	0.686
21	0.824	19.209	2.483	0.810	0.838
23	0.524	42.000	6.251	0.406	0.739
25	0.347	96.794	22.431	0.233	0.681
26	0.626	17.234	3.880	0.480	0.902
28	0.792	25.100	3.052	0.765	0.822
29	0.518	44.193	7.467	0.638	0.436
30	0.682	19.209	4.334	0.918	0.543
31	0.579	18.000	3.517	0.609	0.552
32	0.592	71.372	8.857	0.500	0.725
33	0.564	42.743	5.459	0.689	0.478
34	0.611	13.416	3.224	0.866	0.472
35	0.845	12.369	2.453	0.825	0.865
36	0.755	61.628	5.392	0.679	0.849
37	0.000	75.717	45.635	0.000	0.000
39	0.119	77.130	9.615	0.579	0.066
40	0.385	48.374	8.549	0.981	0.239
41	0.136	48.466	14.802	0.744	0.075
42	0.172	99.454	30.757	0.166	0.178
43	0.725	16.971	3.769	0.908	0.604
44	0.000	86.741	62.505	0.000	0.000
45	0.407	38.884	8.305	0.388	0.429
DM  average	0.532858466978 +/- 0.247889035427 (Median: 0.588938714499)
HD  average	43.9815135268 +/- 27.9846383112 (Median: 37.5898922584)
ASSD average	10.6123285971 +/- 12.5987698063 (Median: 5.49890999707)
Prec. average	0.662626195027 +/- 0.266634386423 (Median: 0.744292237443)
Rec. average	0.524864259171 +/- 0.278644103993 (Median: 0.603832065371)
