# Supplementary material for: Classifiers for Ischemic Stroke Lesion Segmentation: A Comparison Study
Source: PLoS One. 2015 Dec 16;10(12):e0145118. doi: 10.1371/journal.pone.0145118 (PMC4687679; doi:10.1371/journal.pone.0145118)
Supplement: S1 File — Case by case results of the leave-one-out cross-validation on all 37 cases with varying MRI sequences over all classifiers. (ZIP) [file pone.0145118.s001.zip › appendices_S1_evaluation_dataset/flair/GTGGTG/ConvolutionalNeuralNetworks.eva]

Metrics:
Case	DC[0,1]	HD(mm)	P2C(mm)	prec.	recall
03	0.845	15.000	2.856	0.852	0.838
04	0.694	66.136	5.214	0.609	0.806
05	0.810	22.847	3.937	0.914	0.727
06	0.758	18.000	3.321	0.935	0.637
07	0.818	16.971	2.637	0.941	0.724
08	0.794	21.633	3.866	0.899	0.711
09	0.549	16.155	3.032	0.651	0.475
10	0.759	19.209	3.730	0.946	0.633
11	0.689	16.432	2.917	0.587	0.834
12	0.849	15.297	2.152	0.909	0.796
13	0.794	21.000	3.074	0.899	0.711
15	0.731	10.817	2.973	0.632	0.866
17	0.735	20.785	3.175	0.895	0.623
18	0.853	12.000	1.738	0.817	0.893
19	0.207	24.372	5.740	1.000	0.116
20	0.523	114.197	30.575	0.382	0.830
21	0.785	16.155	3.196	0.672	0.944
23	0.596	15.297	2.923	0.625	0.569
25	0.566	85.012	9.685	0.508	0.640
26	0.701	24.372	2.692	0.721	0.681
28	0.805	26.833	2.762	0.774	0.839
29	0.723	28.142	3.265	0.742	0.705
30	0.667	29.698	4.668	0.912	0.526
31	0.637	18.493	2.755	0.772	0.542
32	0.507	71.812	8.732	0.398	0.700
33	0.693	19.209	3.019	0.796	0.613
34	0.268	17.493	5.516	0.820	0.160
35	0.748	13.748	3.480	0.953	0.616
36	0.799	15.297	2.769	0.690	0.950
37	0.000	56.445	47.220	0.000	0.000
39	0.000	 inf	 inf	0.000	0.000
40	0.704	30.741	3.898	0.886	0.585
41	0.025	48.374	13.082	0.918	0.013
42	0.408	20.125	4.434	0.930	0.261
43	0.664	19.209	4.621	0.916	0.521
44	0.153	62.714	10.493	0.514	0.090
45	0.207	69.000	12.732	0.202	0.212
WARNING: Average values only computed on 36 of 37 cases!
DM  average	0.612890615414 +/- 0.236018309041 (Median: 0.697229211514)
HD  average	31.083916987 +/- 23.9016757727 (Median: 20.4546107442)
ASSD average	6.46888597907 +/- 8.57156925115 (Median: 3.40050146932)
Prec. average	0.739334476594 +/- 0.224553760335 (Median: 0.806277052328)
Rec. average	0.594057874387 +/- 0.262342355024 (Median: 0.638626225082)
