# Supplementary material for: Classifiers for Ischemic Stroke Lesion Segmentation: A Comparison Study
Source: PLoS One. 2015 Dec 16;10(12):e0145118. doi: 10.1371/journal.pone.0145118 (PMC4687679; doi:10.1371/journal.pone.0145118)
Supplement: S1 File — Case by case results of the leave-one-out cross-validation on all 37 cases with varying MRI sequences over all classifiers. (ZIP) [file pone.0145118.s001.zip › appendices_S1_evaluation_dataset/flair/GTGGTG/ExtraTreesClassifier.eva]

Metrics:
Case	DC[0,1]	HD(mm)	P2C(mm)	prec.	recall
03	0.614	36.986	7.236	0.977	0.447
04	0.765	9.950	2.456	0.866	0.685
05	0.395	34.073	10.716	0.997	0.246
06	0.750	23.431	3.733	0.964	0.613
07	0.841	14.697	2.423	0.948	0.755
08	0.647	28.460	6.516	0.984	0.482
09	0.259	16.432	4.188	0.959	0.150
10	0.429	29.698	8.519	0.985	0.274
11	0.574	39.573	5.900	0.953	0.411
12	0.813	22.045	2.852	0.965	0.702
13	0.795	24.920	3.131	0.930	0.695
15	0.763	17.748	2.654	0.786	0.740
17	0.794	18.000	2.991	0.765	0.826
18	0.677	21.000	3.896	0.764	0.607
19	0.453	12.369	3.530	0.953	0.297
20	0.817	70.675	7.950	0.765	0.877
21	0.818	16.432	2.443	0.905	0.747
23	0.401	49.930	10.338	0.325	0.524
25	0.603	26.495	3.913	0.501	0.758
26	0.741	19.442	2.588	0.652	0.858
28	0.823	29.086	2.824	0.862	0.787
29	0.714	43.370	4.336	0.859	0.611
30	0.398	33.136	7.939	0.947	0.252
31	0.542	34.073	5.143	0.892	0.390
32	0.559	60.745	7.935	0.687	0.470
33	0.657	21.424	3.481	0.891	0.520
34	0.805	11.225	1.836	0.834	0.777
35	0.804	15.000	2.981	0.949	0.697
36	0.857	17.234	2.053	0.847	0.867
37	0.000	57.784	36.671	0.000	0.000
39	0.609	13.748	2.609	0.613	0.604
40	0.017	95.906	21.619	1.000	0.009
41	0.061	47.053	13.572	1.000	0.031
42	0.495	25.632	4.228	0.945	0.336
43	0.685	20.125	4.404	0.936	0.540
44	0.000	122.082	90.441	0.000	0.000
45	0.425	31.032	7.373	0.439	0.411
DM  average	0.578346051659 +/- 0.247735561008 (Median: 0.646578782172)
HD  average	32.7301231997 +/- 23.3158943046 (Median: 25.632011236)
ASSD average	8.57880108028 +/- 15.0487779706 (Median: 4.18812025398)
Prec. average	0.801255644997 +/- 0.24972025777 (Median: 0.891774891775)
Rec. average	0.513458987341 +/- 0.258762422394 (Median: 0.539870386024)
