# Supplementary material for: Classifiers for Ischemic Stroke Lesion Segmentation: A Comparison Study
Source: PLoS One. 2015 Dec 16;10(12):e0145118. doi: 10.1371/journal.pone.0145118 (PMC4687679; doi:10.1371/journal.pone.0145118)
Supplement: S1 File — Case by case results of the leave-one-out cross-validation on all 37 cases with varying MRI sequences over all classifiers. (ZIP) [file pone.0145118.s001.zip › appendices_S1_evaluation_dataset/flair/GTGGTG/ExtraTreesClassifier.normedFeatures.eva]

Metrics:
Case	DC[0,1]	HD(mm)	P2C(mm)	prec.	recall
03	0.609	36.249	7.288	0.974	0.443
04	0.753	11.225	2.507	0.869	0.665
05	0.396	34.467	10.795	0.996	0.247
06	0.753	23.431	3.738	0.964	0.618
07	0.841	14.697	2.434	0.952	0.753
08	0.650	28.460	6.471	0.986	0.485
09	0.280	19.900	4.552	0.912	0.166
10	0.440	29.086	8.281	0.987	0.283
11	0.578	40.137	5.803	0.959	0.414
12	0.806	22.450	2.959	0.962	0.694
13	0.797	24.920	3.068	0.927	0.699
15	0.773	17.234	2.560	0.792	0.754
17	0.791	16.432	3.037	0.759	0.826
18	0.711	27.166	3.815	0.761	0.667
19	0.393	12.728	3.924	0.951	0.248
20	0.812	72.993	8.548	0.755	0.879
21	0.828	16.432	2.361	0.907	0.761
23	0.394	50.646	10.409	0.315	0.528
25	0.613	26.495	3.872	0.518	0.750
26	0.733	19.442	2.658	0.637	0.862
28	0.825	29.086	2.797	0.859	0.793
29	0.717	40.915	4.174	0.855	0.617
30	0.431	34.073	7.525	0.946	0.279
31	0.536	34.073	5.161	0.886	0.384
32	0.536	64.203	9.316	0.657	0.453
33	0.642	21.840	3.625	0.904	0.498
34	0.796	10.817	1.930	0.846	0.751
35	0.803	12.728	2.973	0.951	0.696
36	0.861	17.234	2.004	0.847	0.876
37	0.000	62.929	36.531	0.000	0.000
39	0.658	10.817	2.230	0.718	0.607
40	0.012	87.824	20.755	1.000	0.006
41	0.065	46.282	13.458	1.000	0.034
42	0.509	23.622	4.078	0.949	0.348
43	0.674	20.347	4.494	0.935	0.527
44	0.000	81.000	67.427	0.000	0.000
45	0.450	31.032	7.021	0.464	0.436
DM  average	0.580156604415 +/- 0.247459337612 (Median: 0.649909108005)
HD  average	31.7138102068 +/- 19.5369829203 (Median: 26.495282599)
ASSD average	7.96163271442 +/- 11.7371968645 (Median: 4.07751851797)
Prec. average	0.802736397523 +/- 0.247575762947 (Median: 0.903861308117)
Rec. average	0.514712130684 +/- 0.25912047689 (Median: 0.527643064985)
