# Supplementary material for: Classifiers for Ischemic Stroke Lesion Segmentation: A Comparison Study
Source: PLoS One. 2015 Dec 16;10(12):e0145118. doi: 10.1371/journal.pone.0145118 (PMC4687679; doi:10.1371/journal.pone.0145118)
Supplement: S1 File — Case by case results of the leave-one-out cross-validation on all 37 cases with varying MRI sequences over all classifiers. (ZIP) [file pone.0145118.s001.zip › appendices_S1_evaluation_dataset/flair/GTGGTG/GaussianNB.eva]

Metrics:
Case	DC[0,1]	HD(mm)	P2C(mm)	prec.	recall
03	0.704	22.045	5.921	0.860	0.596
04	0.258	104.312	27.552	0.149	0.968
05	0.624	69.584	12.517	0.628	0.621
06	0.634	65.795	9.951	0.531	0.785
07	0.755	74.760	8.062	0.692	0.831
08	0.629	50.289	10.211	0.674	0.589
09	0.288	86.637	16.232	0.175	0.803
10	0.657	65.383	9.673	0.743	0.590
11	0.374	79.656	17.042	0.232	0.962
12	0.803	40.249	3.666	0.791	0.816
13	0.656	72.684	14.907	0.506	0.933
15	0.388	86.741	19.573	0.243	0.971
17	0.455	73.485	14.327	0.300	0.948
18	0.325	74.760	14.974	0.199	0.881
19	0.480	24.372	5.513	0.423	0.554
20	0.161	122.156	34.442	0.088	0.999
21	0.476	101.868	24.342	0.315	0.971
23	0.157	94.678	25.096	0.086	0.897
25	0.100	109.572	31.740	0.053	0.909
26	0.571	21.840	5.015	0.409	0.941
28	0.593	78.230	15.447	0.444	0.893
29	0.356	76.013	15.032	0.224	0.875
30	0.612	78.288	12.470	0.610	0.613
31	0.744	11.225	2.515	0.726	0.762
32	0.403	74.518	16.717	0.302	0.605
33	0.553	57.079	10.020	0.521	0.589
34	0.197	82.158	18.796	0.109	0.998
35	0.750	53.245	7.095	0.687	0.824
36	0.612	70.548	13.507	0.448	0.963
37	0.000	96.979	28.530	0.000	0.030
39	0.065	81.111	22.710	0.034	0.958
40	0.209	51.788	10.957	0.979	0.117
41	0.160	70.100	24.415	0.215	0.128
42	0.118	106.869	27.220	0.063	0.876
43	0.634	76.485	14.700	0.589	0.686
44	0.027	94.773	34.474	0.014	0.555
45	0.273	74.760	17.335	0.169	0.698
DM  average	0.427044391056 +/- 0.233765687175 (Median: 0.455476344783)
HD  average	72.2983049353 +/- 24.978552329 (Median: 74.7596147663)
ASSD average	16.2891424914 +/- 8.46800390572 (Median: 14.9739637293)
Prec. average	0.384651948971 +/- 0.26749452788 (Median: 0.315452125037)
Rec. average	0.749545876111 +/- 0.243579576409 (Median: 0.824496056091)
