# Supplementary material for: Classifiers for Ischemic Stroke Lesion Segmentation: A Comparison Study
Source: PLoS One. 2015 Dec 16;10(12):e0145118. doi: 10.1371/journal.pone.0145118 (PMC4687679; doi:10.1371/journal.pone.0145118)
Supplement: S1 File — Case by case results of the leave-one-out cross-validation on all 37 cases with varying MRI sequences over all classifiers. (ZIP) [file pone.0145118.s001.zip › appendices_S1_evaluation_dataset/flair/GTGGTG/GeneralizedLinearModel.eva]

Metrics:
Case	DC[0,1]	HD(mm)	P2C(mm)	prec.	recall
03	0.517	39.000	9.033	0.982	0.351
04	0.610	13.416	3.863	0.792	0.496
05	0.187	55.236	17.140	1.000	0.103
06	0.541	29.394	6.692	0.994	0.372
07	0.749	19.209	3.718	0.964	0.612
08	0.553	36.249	8.719	0.970	0.386
09	0.000	 inf	 inf	0.000	0.000
10	0.226	61.262	13.952	1.000	0.127
11	0.000	 inf	 inf	0.000	0.000
12	0.719	28.618	4.460	0.970	0.571
13	0.590	36.125	5.922	0.965	0.425
15	0.271	27.495	6.579	0.970	0.158
17	0.751	55.803	5.454	0.908	0.640
18	0.002	66.136	23.390	0.133	0.001
19	0.064	24.187	6.957	1.000	0.033
20	0.845	7.348	1.901	0.835	0.855
21	0.660	30.150	4.654	0.958	0.504
23	0.172	38.652	11.511	0.368	0.113
25	0.504	85.750	17.547	0.457	0.562
26	0.723	27.821	2.765	0.752	0.695
28	0.715	35.369	4.326	0.873	0.606
29	0.484	54.415	6.845	0.958	0.324
30	0.047	88.741	21.989	1.000	0.024
31	0.492	34.986	5.582	0.885	0.341
32	0.361	43.058	7.933	0.799	0.234
33	0.223	27.495	8.295	0.997	0.125
34	0.213	21.840	6.892	1.000	0.119
35	0.642	20.347	5.102	0.948	0.485
36	0.817	21.633	2.622	0.829	0.805
37	0.000	39.912	27.069	0.000	0.000
39	0.433	17.493	3.739	0.786	0.299
40	0.035	90.000	20.070	0.995	0.018
41	0.000	 inf	 inf	0.000	0.000
42	0.211	31.321	6.962	0.978	0.118
43	0.444	25.807	7.297	0.963	0.288
44	0.000	112.969	84.945	0.000	0.000
45	0.236	24.920	6.577	0.855	0.137
WARNING: Average values only computed on 34 of 37 cases!
DM  average	0.412867231352 +/- 0.261915711307 (Median: 0.464026009895)
HD  average	40.357635142 +/- 23.9612945954 (Median: 33.1533154479)
ASSD average	11.1912088561 +/- 14.3082715091 (Median: 6.86856699152)
Prec. average	0.820120400111 +/- 0.279947284653 (Median: 0.957992119542)
Rec. average	0.321397265928 +/- 0.2453942249 (Median: 0.311583864832)
