# Supplementary material for: Classifiers for Ischemic Stroke Lesion Segmentation: A Comparison Study
Source: PLoS One. 2015 Dec 16;10(12):e0145118. doi: 10.1371/journal.pone.0145118 (PMC4687679; doi:10.1371/journal.pone.0145118)
Supplement: S1 File — Case by case results of the leave-one-out cross-validation on all 37 cases with varying MRI sequences over all classifiers. (ZIP) [file pone.0145118.s001.zip › appendices_S1_evaluation_dataset/flair/GTGGTG/GradientBoostingClassifier.eva]

Metrics:
Case	DC[0,1]	HD(mm)	P2C(mm)	prec.	recall
03	0.671	33.272	5.913	0.961	0.515
04	0.730	15.588	2.779	0.727	0.733
05	0.439	41.243	9.873	0.958	0.284
06	0.785	18.493	3.004	0.851	0.729
07	0.863	10.817	2.065	0.874	0.854
08	0.734	22.847	4.762	0.963	0.593
09	0.393	13.748	3.000	0.694	0.274
10	0.536	27.000	6.490	0.979	0.369
11	0.627	22.450	2.940	0.836	0.502
12	0.829	15.000	2.407	0.907	0.764
13	0.792	22.450	2.869	0.857	0.736
15	0.791	15.297	2.250	0.769	0.815
17	0.715	18.493	3.704	0.618	0.849
18	0.632	48.374	6.327	0.525	0.792
19	0.380	19.209	4.598	0.453	0.327
20	0.540	76.896	17.182	0.441	0.697
21	0.767	14.697	2.552	0.864	0.690
23	0.318	99.091	17.855	0.212	0.638
25	0.533	25.981	4.199	0.425	0.713
26	0.679	19.442	3.098	0.553	0.881
28	0.817	26.153	2.692	0.806	0.828
29	0.733	35.114	3.467	0.809	0.670
30	0.516	27.659	5.385	0.935	0.356
31	0.501	24.739	4.592	0.640	0.412
32	0.593	49.204	6.889	0.573	0.614
33	0.684	15.000	2.959	0.819	0.587
34	0.761	12.728	2.094	0.814	0.715
35	0.840	15.000	2.319	0.844	0.837
36	0.772	58.017	4.851	0.731	0.819
37	0.000	63.356	33.419	0.000	0.000
39	0.538	19.209	3.267	0.430	0.719
40	0.114	59.169	10.945	0.914	0.061
41	0.230	40.137	9.201	0.952	0.131
42	0.320	94.488	25.027	0.364	0.285
43	0.710	22.650	4.015	0.912	0.582
44	0.000	84.694	66.851	0.000	0.000
45	0.404	30.150	6.608	0.356	0.467
DM  average	0.575338631291 +/- 0.228611779482 (Median: 0.631727379553)
HD  average	33.9960679562 +/- 23.4911670864 (Median: 24.7386337537)
ASSD average	8.17427536846 +/- 11.7993972459 (Median: 4.1992194419)
Prec. average	0.685519376988 +/- 0.261560006874 (Median: 0.805949008499)
Rec. average	0.563145615545 +/- 0.251043470121 (Median: 0.638215324927)
