# Supplementary material for: Classifiers for Ischemic Stroke Lesion Segmentation: A Comparison Study
Source: PLoS One. 2015 Dec 16;10(12):e0145118. doi: 10.1371/journal.pone.0145118 (PMC4687679; doi:10.1371/journal.pone.0145118)
Supplement: S1 File — Case by case results of the leave-one-out cross-validation on all 37 cases with varying MRI sequences over all classifiers. (ZIP) [file pone.0145118.s001.zip › appendices_S1_evaluation_dataset/flair/GTGGTG/RandomForestClassifier.eva]

Metrics:
Case	DC[0,1]	HD(mm)	P2C(mm)	prec.	recall
03	0.658	35.242	6.360	0.970	0.497
04	0.758	12.728	2.641	0.773	0.744
05	0.407	34.073	10.490	0.997	0.256
06	0.783	20.125	3.260	0.924	0.679
07	0.874	11.225	1.991	0.927	0.827
08	0.710	26.833	5.328	0.985	0.555
09	0.471	16.432	3.311	0.878	0.322
10	0.493	27.821	7.409	0.983	0.329
11	0.640	26.325	3.518	0.925	0.490
12	0.836	19.209	2.470	0.945	0.750
13	0.808	22.450	2.908	0.897	0.734
15	0.791	17.234	2.385	0.790	0.793
17	0.770	15.588	3.441	0.699	0.857
18	0.593	31.890	5.486	0.599	0.587
19	0.553	11.225	2.962	0.942	0.391
20	0.793	73.116	10.510	0.772	0.816
21	0.836	17.234	2.178	0.916	0.768
23	0.407	97.026	13.510	0.294	0.660
25	0.621	25.981	3.628	0.507	0.799
26	0.715	18.493	2.840	0.596	0.893
28	0.834	27.000	2.535	0.841	0.827
29	0.740	39.459	3.796	0.848	0.656
30	0.462	32.450	7.106	0.954	0.305
31	0.629	17.493	3.166	0.869	0.493
32	0.621	25.456	4.769	0.696	0.561
33	0.709	18.974	2.985	0.846	0.610
34	0.803	11.225	1.772	0.833	0.774
35	0.862	12.000	2.187	0.938	0.797
36	0.848	13.748	2.140	0.810	0.890
37	0.000	57.784	36.376	0.000	0.000
39	0.633	13.416	2.432	0.592	0.680
40	0.047	85.697	17.060	0.968	0.024
41	0.139	45.000	11.332	1.000	0.075
42	0.552	22.650	3.631	0.946	0.390
43	0.746	18.493	3.633	0.930	0.623
44	0.000	 inf	 inf	0.000	0.000
45	0.450	30.887	6.872	0.419	0.486
WARNING: Average values only computed on 36 of 37 cases!
DM  average	0.62748637028 +/- 0.217426244526 (Median: 0.683144558191)
HD  average	28.6661396748 +/- 20.0063099083 (Median: 22.5497238132)
ASSD average	5.78940609668 +/- 6.25760758804 (Median: 3.47929960361)
Prec. average	0.800282368535 +/- 0.216576680853 (Median: 0.873574879227)
Rec. average	0.581545736636 +/- 0.241045446588 (Median: 0.639242021595)
