# Supplementary material for: Classifiers for Ischemic Stroke Lesion Segmentation: A Comparison Study
Source: PLoS One. 2015 Dec 16;10(12):e0145118. doi: 10.1371/journal.pone.0145118 (PMC4687679; doi:10.1371/journal.pone.0145118)
Supplement: S1 File — Case by case results of the leave-one-out cross-validation on all 37 cases with varying MRI sequences over all classifiers. (ZIP) [file pone.0145118.s001.zip › appendices_S1_evaluation_dataset/flair/GTGGTG/RandomForestClassifier.normedFeatures.eva]

Metrics:
Case	DC[0,1]	HD(mm)	P2C(mm)	prec.	recall
03	0.661	35.242	6.251	0.973	0.500
04	0.760	12.728	2.630	0.766	0.754
05	0.412	32.450	10.311	0.998	0.259
06	0.782	19.442	3.241	0.920	0.680
07	0.869	11.225	2.059	0.926	0.819
08	0.705	26.833	5.404	0.983	0.550
09	0.304	16.432	3.646	0.934	0.182
10	0.494	27.331	7.363	0.983	0.330
11	0.655	21.000	3.256	0.931	0.506
12	0.832	18.493	2.501	0.945	0.744
13	0.807	23.622	2.931	0.896	0.735
15	0.797	16.432	2.358	0.790	0.804
17	0.775	15.588	3.311	0.709	0.853
18	0.685	31.177	4.723	0.653	0.719
19	0.535	15.000	3.496	0.816	0.398
20	0.754	73.116	12.929	0.734	0.774
21	0.840	15.297	2.130	0.909	0.781
23	0.433	96.514	12.247	0.324	0.652
25	0.624	25.981	3.641	0.512	0.801
26	0.712	18.493	2.877	0.591	0.895
28	0.829	27.000	2.593	0.837	0.822
29	0.734	39.459	3.903	0.846	0.649
30	0.470	31.464	6.580	0.949	0.313
31	0.625	19.672	3.252	0.858	0.492
32	0.619	25.456	4.808	0.681	0.567
33	0.712	17.234	2.921	0.852	0.611
34	0.798	12.728	1.954	0.815	0.782
35	0.871	12.369	2.057	0.937	0.815
36	0.849	15.297	2.139	0.813	0.889
37	0.000	62.498	38.236	0.000	0.000
39	0.616	12.369	2.495	0.557	0.689
40	0.019	91.439	18.656	0.960	0.009
41	0.139	43.474	11.458	1.000	0.074
42	0.527	22.450	3.791	0.941	0.366
43	0.746	16.155	3.548	0.932	0.622
44	0.000	 inf	 inf	0.000	0.000
45	0.446	29.698	6.917	0.420	0.475
WARNING: Average values only computed on 36 of 37 cases!
DM  average	0.623250480128 +/- 0.223687115017 (Median: 0.694854585136)
HD  average	28.643332942 +/- 20.5744860925 (Median: 21.7249721603)
ASSD average	5.90596765928 +/- 6.60439681759 (Median: 3.52200774382)
Prec. average	0.796864941073 +/- 0.213625760409 (Median: 0.85493522129)
Rec. average	0.580870448609 +/- 0.248116897128 (Median: 0.650243592426)
