# Supplementary material for: Classifiers for Ischemic Stroke Lesion Segmentation: A Comparison Study
Source: PLoS One. 2015 Dec 16;10(12):e0145118. doi: 10.1371/journal.pone.0145118 (PMC4687679; doi:10.1371/journal.pone.0145118)
Supplement: S1 File — Case by case results of the leave-one-out cross-validation on all 37 cases with varying MRI sequences over all classifiers. (ZIP) [file pone.0145118.s001.zip › appendices_S1_evaluation_dataset/flair/GTGGTL/100NeighborsClassifier.eva]

Metrics:
Case	DC[0,1]	HD(mm)	P2C(mm)	prec.	recall
03	0.612	29.086	4.695	0.938	0.454
04	0.771	9.487	1.979	0.867	0.694
05	0.282	33.136	10.885	0.993	0.164
06	0.455	41.243	8.078	0.906	0.304
07	0.634	25.632	4.357	0.950	0.475
08	0.619	36.742	6.654	0.986	0.451
09	0.316	49.659	10.491	0.255	0.416
10	0.384	28.302	7.352	0.970	0.239
11	0.578	17.493	2.785	0.634	0.532
12	0.723	23.043	3.290	0.938	0.588
13	0.780	19.209	2.744	0.881	0.700
15	0.771	16.155	2.388	0.719	0.830
17	0.703	53.749	5.602	0.892	0.580
18	0.747	11.225	1.995	0.782	0.714
19	0.429	13.077	3.410	0.485	0.385
20	0.838	10.817	1.724	0.908	0.777
21	0.749	83.463	9.218	0.738	0.761
23	0.355	88.284	14.432	0.369	0.343
25	0.534	90.449	15.695	0.492	0.585
26	0.705	13.077	2.391	0.618	0.820
28	0.783	23.622	2.653	0.868	0.714
29	0.731	11.225	2.121	0.842	0.646
30	0.135	46.184	10.442	1.000	0.072
31	0.621	25.100	3.702	0.656	0.590
32	0.538	66.611	11.065	0.503	0.578
33	0.513	26.833	4.567	0.859	0.365
34	0.640	42.638	7.047	0.495	0.905
35	0.611	17.234	4.107	0.969	0.447
36	0.836	16.155	2.046	0.822	0.851
37	0.000	70.866	30.648	0.000	0.000
39	0.520	10.817	2.297	0.856	0.374
40	0.265	50.289	8.515	0.988	0.153
41	0.000	87.670	53.036	0.000	0.000
42	0.567	21.000	3.589	0.924	0.410
43	0.550	19.209	4.852	0.957	0.386
44	0.000	83.409	54.072	0.000	0.000
45	0.288	70.036	13.574	0.260	0.323
DM  average	0.52927365446 +/- 0.233888388832 (Median: 0.578313253012)
HD  average	37.3574447426 +/- 25.6064755985 (Median: 26.83281573)
ASSD average	9.1485983859 +/- 11.9571924737 (Median: 4.69531275776)
Prec. average	0.711363428594 +/- 0.295583391493 (Median: 0.855670103093)
Rec. average	0.476310467986 +/- 0.247211349764 (Median: 0.453577579458)
