# Supplementary material for: Classifiers for Ischemic Stroke Lesion Segmentation: A Comparison Study
Source: PLoS One. 2015 Dec 16;10(12):e0145118. doi: 10.1371/journal.pone.0145118 (PMC4687679; doi:10.1371/journal.pone.0145118)
Supplement: S1 File — Case by case results of the leave-one-out cross-validation on all 37 cases with varying MRI sequences over all classifiers. (ZIP) [file pone.0145118.s001.zip › appendices_S1_evaluation_dataset/flair/GTGGTL/10NeighborsClassifier.eva]

Metrics:
Case	DC[0,1]	HD(mm)	P2C(mm)	prec.	recall
03	0.651	28.302	4.439	0.945	0.497
04	0.748	13.077	2.188	0.802	0.700
05	0.286	32.450	10.934	0.995	0.167
06	0.501	23.622	5.816	0.992	0.335
07	0.667	28.460	3.925	0.950	0.513
08	0.659	37.108	6.073	0.984	0.495
09	0.426	9.487	2.734	0.547	0.349
10	0.423	28.460	6.921	0.973	0.270
11	0.597	20.125	3.023	0.636	0.562
12	0.749	13.416	2.831	0.921	0.631
13	0.792	19.209	2.389	0.900	0.708
15	0.787	12.728	2.104	0.736	0.845
17	0.711	54.415	4.875	0.917	0.581
18	0.800	9.000	1.960	0.807	0.793
19	0.492	9.950	2.520	0.557	0.440
20	0.831	9.950	1.721	0.876	0.790
21	0.746	83.247	6.337	0.753	0.738
23	0.301	91.684	14.573	0.337	0.272
25	0.507	87.875	10.111	0.455	0.571
26	0.661	13.077	2.562	0.596	0.741
28	0.792	21.213	2.519	0.845	0.744
29	0.722	11.225	2.255	0.811	0.651
30	0.140	39.115	9.267	0.998	0.075
31	0.619	11.225	2.586	0.614	0.623
32	0.579	69.584	9.665	0.555	0.605
33	0.545	24.920	4.174	0.831	0.406
34	0.709	42.638	4.975	0.599	0.867
35	0.609	18.493	4.095	0.968	0.444
36	0.846	12.369	1.800	0.818	0.876
37	0.000	64.969	31.614	0.000	0.000
39	0.264	93.000	17.319	0.294	0.239
40	0.237	46.957	8.336	0.977	0.135
41	0.000	99.905	67.975	0.000	0.000
42	0.528	90.100	12.425	0.734	0.412
43	0.577	19.209	4.370	0.959	0.412
44	0.023	88.284	31.509	0.024	0.022
45	0.274	69.649	13.438	0.260	0.289
DM  average	0.535049988615 +/- 0.239917250781 (Median: 0.597014925373)
HD  average	39.1486209199 +/- 29.7486146679 (Median: 28.3019433962)
ASSD average	8.82042960685 +/- 12.1126039279 (Median: 4.43885757243)
Prec. average	0.701840876803 +/- 0.289291245436 (Median: 0.806534272902)
Rec. average	0.481135007789 +/- 0.251643093369 (Median: 0.496790355409)
