# Supplementary material for: Classifiers for Ischemic Stroke Lesion Segmentation: A Comparison Study
Source: PLoS One. 2015 Dec 16;10(12):e0145118. doi: 10.1371/journal.pone.0145118 (PMC4687679; doi:10.1371/journal.pone.0145118)
Supplement: S1 File — Case by case results of the leave-one-out cross-validation on all 37 cases with varying MRI sequences over all classifiers. (ZIP) [file pone.0145118.s001.zip › appendices_S1_evaluation_dataset/flair/GTGGTL/5NeighborsClassifier.eva]

Metrics:
Case	DC[0,1]	HD(mm)	P2C(mm)	prec.	recall
03	0.691	27.000	3.935	0.924	0.552
04	0.707	77.188	5.944	0.675	0.742
05	0.362	36.125	9.697	0.993	0.221
06	0.550	21.000	5.005	0.984	0.382
07	0.710	20.347	3.420	0.932	0.573
08	0.690	36.249	5.524	0.971	0.535
09	0.439	12.369	2.867	0.521	0.380
10	0.466	25.807	6.136	0.962	0.308
11	0.598	18.248	2.801	0.577	0.619
12	0.764	22.045	2.805	0.898	0.665
13	0.795	19.209	2.434	0.867	0.735
15	0.765	16.155	2.392	0.684	0.868
17	0.731	51.962	4.443	0.897	0.617
18	0.791	9.487	2.174	0.751	0.835
19	0.543	10.817	2.418	0.531	0.555
20	0.813	9.000	1.976	0.805	0.821
21	0.738	88.028	6.826	0.709	0.769
23	0.298	94.963	18.415	0.276	0.325
25	0.485	92.806	11.035	0.391	0.638
26	0.649	12.728	2.595	0.568	0.758
28	0.789	19.442	2.522	0.800	0.779
29	0.727	13.748	2.240	0.775	0.685
30	0.236	36.742	7.920	0.997	0.134
31	0.593	11.225	2.692	0.529	0.674
32	0.554	72.062	10.431	0.496	0.628
33	0.597	25.632	3.816	0.800	0.477
34	0.581	67.015	10.251	0.436	0.871
35	0.643	16.155	3.669	0.951	0.486
36	0.835	9.487	1.909	0.778	0.901
37	0.000	64.969	30.142	0.000	0.000
39	0.364	17.234	2.888	0.812	0.234
40	0.290	47.718	7.902	0.947	0.171
41	0.064	74.760	33.098	0.209	0.038
42	0.557	91.831	14.444	0.663	0.480
43	0.624	15.588	3.906	0.936	0.468
44	0.032	92.661	33.127	0.023	0.051
45	0.273	70.484	13.732	0.234	0.329
DM  average	0.549841464715 +/- 0.223362229144 (Median: 0.597491448119)
HD  average	39.1429344154 +/- 29.2324030497 (Median: 25.632011236)
ASSD average	7.77115139291 +/- 8.23788730905 (Median: 3.93473640303)
Prec. average	0.683742926413 +/- 0.272770222681 (Median: 0.775298804781)
Rec. average	0.521764608358 +/- 0.250075817524 (Median: 0.555299539171)
