# Supplementary material for: Classifiers for Ischemic Stroke Lesion Segmentation: A Comparison Study
Source: PLoS One. 2015 Dec 16;10(12):e0145118. doi: 10.1371/journal.pone.0145118 (PMC4687679; doi:10.1371/journal.pone.0145118)
Supplement: S1 File — Case by case results of the leave-one-out cross-validation on all 37 cases with varying MRI sequences over all classifiers. (ZIP) [file pone.0145118.s001.zip › appendices_S1_evaluation_dataset/flair/GTGGTL/AdaBoostClassifier.eva]

Metrics:
Case	DC[0,1]	HD(mm)	P2C(mm)	prec.	recall
03	0.803	21.213	3.120	0.816	0.791
04	0.540	92.320	14.103	0.405	0.811
05	0.379	38.066	9.950	0.954	0.237
06	0.713	20.347	3.837	0.873	0.602
07	0.835	15.588	2.630	0.773	0.908
08	0.743	19.209	3.987	0.815	0.682
09	0.267	89.398	26.876	0.253	0.283
10	0.583	25.807	5.600	0.952	0.420
11	0.413	37.709	6.503	0.803	0.278
12	0.747	16.155	3.609	0.622	0.934
13	0.797	21.840	2.911	0.752	0.847
15	0.726	11.225	2.533	0.746	0.708
17	0.720	52.820	5.550	0.643	0.818
18	0.084	42.953	8.744	0.814	0.044
19	0.514	24.187	3.820	0.398	0.726
20	0.626	101.956	22.557	0.547	0.730
21	0.800	19.209	2.862	0.721	0.898
23	0.471	45.891	7.156	0.366	0.663
25	0.331	99.091	23.995	0.215	0.720
26	0.537	19.442	4.489	0.379	0.926
28	0.784	19.209	2.979	0.716	0.866
29	0.537	58.249	9.260	0.548	0.526
30	0.709	18.000	3.598	0.858	0.604
31	0.513	15.297	3.639	0.429	0.637
32	0.609	67.082	6.691	0.495	0.791
33	0.580	43.370	4.797	0.788	0.459
34	0.689	9.000	2.450	0.755	0.634
35	0.777	18.974	3.300	0.663	0.937
36	0.731	61.774	5.943	0.607	0.920
37	0.000	71.372	43.784	0.000	0.000
39	0.162	77.363	8.851	0.553	0.095
40	0.455	48.094	6.744	0.933	0.301
41	0.246	56.445	11.836	0.693	0.149
42	0.177	101.912	31.279	0.147	0.222
43	0.786	11.225	2.698	0.822	0.753
44	0.000	89.247	63.123	0.000	0.000
45	0.460	37.709	7.138	0.406	0.531
DM  average	0.536247872184 +/- 0.237175917746 (Median: 0.579710144928)
HD  average	43.7500386568 +/- 29.0821587123 (Median: 37.7094152699)
ASSD average	10.3498328958 +/- 12.6645735353 (Median: 5.60032831148)
Prec. average	0.601611613416 +/- 0.253066654211 (Median: 0.663129421556)
Rec. average	0.579687540218 +/- 0.290025819302 (Median: 0.662944162437)
