# Supplementary material for: Classifiers for Ischemic Stroke Lesion Segmentation: A Comparison Study
Source: PLoS One. 2015 Dec 16;10(12):e0145118. doi: 10.1371/journal.pone.0145118 (PMC4687679; doi:10.1371/journal.pone.0145118)
Supplement: S1 File — Case by case results of the leave-one-out cross-validation on all 37 cases with varying MRI sequences over all classifiers. (ZIP) [file pone.0145118.s001.zip › appendices_S1_evaluation_dataset/flair/GTGGTL/ConvolutionalNeuralNetworks.eva]

Metrics:
Case	DC[0,1]	HD(mm)	P2C(mm)	prec.	recall
03	0.761	33.541	4.386	0.653	0.914
04	0.678	66.136	5.402	0.564	0.849
05	0.795	23.431	3.911	0.873	0.730
06	0.729	17.493	3.282	0.893	0.616
07	0.820	17.234	2.587	0.867	0.777
08	0.809	21.840	3.306	0.803	0.815
09	0.542	17.234	2.846	0.467	0.645
10	0.755	18.000	3.260	0.820	0.700
11	0.581	17.234	3.513	0.444	0.841
12	0.802	19.209	2.763	0.714	0.914
13	0.809	18.493	2.619	0.783	0.836
15	0.718	13.748	3.192	0.584	0.930
17	0.761	17.234	2.747	0.845	0.693
18	0.835	11.225	1.917	0.775	0.905
19	0.221	26.325	5.757	0.873	0.127
20	0.497	114.512	30.847	0.352	0.846
21	0.716	16.155	4.176	0.570	0.964
23	0.602	15.297	2.864	0.617	0.588
25	0.533	90.648	10.252	0.466	0.623
26	0.669	26.495	2.702	0.607	0.746
28	0.785	18.493	3.029	0.714	0.872
29	0.762	9.487	2.465	0.692	0.849
30	0.692	28.302	3.894	0.851	0.583
31	0.604	15.588	2.815	0.565	0.648
32	0.508	67.216	5.746	0.385	0.745
33	0.630	28.931	4.451	0.803	0.519
34	0.353	17.493	4.404	0.764	0.230
35	0.794	12.369	2.529	0.855	0.741
36	0.737	16.155	3.440	0.590	0.983
37	0.000	55.480	45.234	0.000	0.000
39	0.000	 inf	 inf	0.000	0.000
40	0.737	35.242	3.897	0.765	0.712
41	0.051	51.264	10.669	0.951	0.026
42	0.518	15.297	3.429	0.911	0.362
43	0.720	12.728	3.321	0.819	0.642
44	0.130	63.640	10.505	0.378	0.079
45	0.263	67.750	11.135	0.237	0.294
WARNING: Average values only computed on 36 of 37 cases!
DM  average	0.608873389462 +/- 0.223073041662 (Median: 0.704172772316)
HD  average	31.0255197828 +/- 24.421652733 (Median: 18.4932420089)
ASSD average	6.20253216288 +/- 8.26279160147 (Median: 3.43455524241)
Prec. average	0.662507076587 +/- 0.212172668533 (Median: 0.714191140314)
Rec. average	0.64844074668 +/- 0.270825598887 (Median: 0.720723965673)
