# Supplementary material for: Classifiers for Ischemic Stroke Lesion Segmentation: A Comparison Study
Source: PLoS One. 2015 Dec 16;10(12):e0145118. doi: 10.1371/journal.pone.0145118 (PMC4687679; doi:10.1371/journal.pone.0145118)
Supplement: S1 File — Case by case results of the leave-one-out cross-validation on all 37 cases with varying MRI sequences over all classifiers. (ZIP) [file pone.0145118.s001.zip › appendices_S1_evaluation_dataset/flair/GTGGTL/ExtraTreesClassifier.eva]

Metrics:
Case	DC[0,1]	HD(mm)	P2C(mm)	prec.	recall
03	0.719	29.086	4.238	0.911	0.594
04	0.783	10.817	2.168	0.827	0.743
05	0.409	32.450	9.656	0.990	0.257
06	0.737	21.000	3.652	0.940	0.606
07	0.852	17.234	2.262	0.885	0.822
08	0.715	28.302	4.827	0.927	0.582
09	0.363	13.077	3.145	0.796	0.235
10	0.505	25.807	6.531	0.964	0.342
11	0.577	41.785	5.866	0.790	0.454
12	0.842	21.840	2.363	0.816	0.869
13	0.840	20.347	2.316	0.835	0.844
15	0.802	7.348	2.174	0.768	0.840
17	0.786	15.297	3.020	0.702	0.893
18	0.670	21.000	3.857	0.729	0.619
19	0.500	22.045	3.625	0.888	0.348
20	0.802	71.183	8.176	0.716	0.910
21	0.835	16.155	2.299	0.838	0.832
23	0.360	51.701	11.222	0.287	0.483
25	0.598	23.622	3.707	0.485	0.780
26	0.677	12.728	2.947	0.536	0.918
28	0.825	23.043	2.575	0.814	0.836
29	0.785	18.493	2.316	0.819	0.753
30	0.440	31.464	6.643	0.916	0.290
31	0.623	25.807	3.960	0.747	0.534
32	0.584	62.642	6.719	0.680	0.512
33	0.624	28.302	4.331	0.950	0.465
34	0.777	9.000	2.112	0.660	0.946
35	0.823	15.000	2.443	0.829	0.817
36	0.834	15.297	2.352	0.753	0.934
37	0.000	56.445	34.239	0.000	0.000
39	0.657	15.297	2.201	0.552	0.811
40	0.023	95.906	20.711	0.977	0.012
41	0.116	36.249	9.240	0.993	0.062
42	0.610	22.450	3.450	0.912	0.459
43	0.755	13.748	3.083	0.853	0.678
44	0.000	121.417	90.685	0.000	0.000
45	0.499	28.931	5.884	0.475	0.525
DM  average	0.603964041007 +/- 0.242875129204 (Median: 0.66961852861)
HD  average	30.3328614163 +/- 23.7782254339 (Median: 22.4499443206)
ASSD average	7.86470692434 +/- 15.0245043536 (Median: 3.65183258031)
Prec. average	0.744916926446 +/- 0.237077192358 (Median: 0.816240442921)
Rec. average	0.583871124046 +/- 0.282403985041 (Median: 0.605818965517)
