# Supplementary material for: Classifiers for Ischemic Stroke Lesion Segmentation: A Comparison Study
Source: PLoS One. 2015 Dec 16;10(12):e0145118. doi: 10.1371/journal.pone.0145118 (PMC4687679; doi:10.1371/journal.pone.0145118)
Supplement: S1 File — Case by case results of the leave-one-out cross-validation on all 37 cases with varying MRI sequences over all classifiers. (ZIP) [file pone.0145118.s001.zip › appendices_S1_evaluation_dataset/flair/GTGGTL/ExtraTreesClassifier.normedFeatures.eva]

Metrics:
Case	DC[0,1]	HD(mm)	P2C(mm)	prec.	recall
03	0.714	29.086	4.281	0.909	0.588
04	0.772	11.225	2.273	0.830	0.721
05	0.410	31.464	9.763	0.991	0.259
06	0.740	21.000	3.614	0.941	0.610
07	0.848	17.234	2.308	0.885	0.815
08	0.718	28.460	4.819	0.928	0.586
09	0.368	19.900	3.472	0.719	0.247
10	0.514	25.981	6.386	0.961	0.351
11	0.578	40.137	5.861	0.791	0.455
12	0.844	21.840	2.318	0.822	0.866
13	0.834	19.209	2.388	0.826	0.842
15	0.804	8.485	2.133	0.766	0.847
17	0.784	15.588	3.058	0.698	0.895
18	0.705	24.920	3.715	0.729	0.683
19	0.451	22.045	3.862	0.915	0.300
20	0.796	73.116	8.800	0.707	0.911
21	0.845	15.000	2.187	0.842	0.849
23	0.361	52.048	11.215	0.283	0.496
25	0.609	23.622	3.640	0.503	0.772
26	0.667	12.369	3.038	0.523	0.920
28	0.825	23.622	2.584	0.809	0.841
29	0.791	16.155	2.242	0.819	0.764
30	0.477	31.464	6.213	0.918	0.322
31	0.617	25.807	3.977	0.744	0.527
32	0.551	65.521	8.168	0.638	0.485
33	0.604	28.302	4.397	0.956	0.441
34	0.791	10.817	2.028	0.684	0.936
35	0.825	12.728	2.433	0.833	0.817
36	0.838	15.297	2.339	0.754	0.943
37	0.000	61.555	34.184	0.000	0.000
39	0.693	7.348	1.806	0.621	0.784
40	0.016	87.824	19.690	0.983	0.008
41	0.122	39.000	9.211	0.979	0.065
42	0.619	21.213	3.329	0.906	0.470
43	0.749	13.748	3.130	0.857	0.665
44	0.000	81.000	67.915	0.000	0.000
45	0.519	28.931	5.573	0.493	0.549
DM  average	0.605382951397 +/- 0.243478226421 (Median: 0.693227091633)
HD  average	29.2719988883 +/- 20.096761202 (Median: 23.622023622)
ASSD average	7.25270133061 +/- 11.696453078 (Median: 3.63972233167)
Prec. average	0.744957298663 +/- 0.235826547185 (Median: 0.818867924528)
Rec. average	0.584621838166 +/- 0.282431521341 (Median: 0.610344827586)
