# Supplementary material for: Classifiers for Ischemic Stroke Lesion Segmentation: A Comparison Study
Source: PLoS One. 2015 Dec 16;10(12):e0145118. doi: 10.1371/journal.pone.0145118 (PMC4687679; doi:10.1371/journal.pone.0145118)
Supplement: S1 File — Case by case results of the leave-one-out cross-validation on all 37 cases with varying MRI sequences over all classifiers. (ZIP) [file pone.0145118.s001.zip › appendices_S1_evaluation_dataset/flair/GTGGTL/GaussianNB.eva]

Metrics:
Case	DC[0,1]	HD(mm)	P2C(mm)	prec.	recall
03	0.741	34.728	5.109	0.746	0.736
04	0.234	102.879	28.112	0.133	0.982
05	0.621	70.036	11.784	0.609	0.633
06	0.618	64.133	10.021	0.515	0.771
07	0.725	80.331	8.789	0.622	0.870
08	0.617	50.646	9.888	0.584	0.655
09	0.190	88.386	16.887	0.106	0.916
10	0.667	66.611	9.542	0.663	0.671
11	0.298	80.331	17.494	0.176	0.971
12	0.748	42.638	4.322	0.622	0.937
13	0.554	72.622	15.889	0.388	0.967
15	0.353	84.267	19.956	0.215	0.997
17	0.415	73.485	15.158	0.263	0.979
18	0.313	78.058	15.123	0.189	0.894
19	0.563	14.697	3.122	0.452	0.744
20	0.146	122.156	35.026	0.079	0.996
21	0.419	104.010	25.866	0.266	0.986
23	0.149	94.678	25.543	0.081	0.887
25	0.096	114.197	32.805	0.050	0.921
26	0.490	21.840	5.768	0.327	0.977
28	0.567	79.656	16.079	0.409	0.925
29	0.324	85.329	19.256	0.194	0.982
30	0.610	82.104	12.371	0.560	0.670
31	0.669	12.000	3.087	0.529	0.909
32	0.438	69.260	13.216	0.318	0.702
33	0.614	61.555	9.375	0.631	0.598
34	0.133	87.258	21.311	0.071	1.000
35	0.691	53.749	7.813	0.560	0.901
36	0.544	71.561	14.298	0.377	0.980
37	0.001	94.488	28.391	0.000	0.093
39	0.046	78.861	23.705	0.024	1.000
40	0.274	51.788	9.038	0.952	0.160
41	0.211	81.277	23.779	0.195	0.230
42	0.086	109.243	28.376	0.045	0.888
43	0.630	78.861	15.361	0.511	0.821
44	0.026	97.535	34.591	0.013	0.618
45	0.265	74.095	16.753	0.160	0.779
DM  average	0.407679604519 +/- 0.229348717745 (Median: 0.419319770151)
HD  average	73.766070581 +/- 25.2720188974 (Median: 78.8606365686)
ASSD average	16.5677262776 +/- 8.79158332365 (Median: 15.3611611322)
Prec. average	0.341522291819 +/- 0.242909980381 (Median: 0.318419800095)
Rec. average	0.803949018482 +/- 0.228636378091 (Median: 0.893576826196)
