# Supplementary material for: Classifiers for Ischemic Stroke Lesion Segmentation: A Comparison Study
Source: PLoS One. 2015 Dec 16;10(12):e0145118. doi: 10.1371/journal.pone.0145118 (PMC4687679; doi:10.1371/journal.pone.0145118)
Supplement: S1 File — Case by case results of the leave-one-out cross-validation on all 37 cases with varying MRI sequences over all classifiers. (ZIP) [file pone.0145118.s001.zip › appendices_S1_evaluation_dataset/flair/GTGGTL/GeneralizedLinearModel.eva]

Metrics:
Case	DC[0,1]	HD(mm)	P2C(mm)	prec.	recall
03	0.613	32.311	5.522	0.909	0.462
04	0.632	12.369	3.472	0.760	0.541
05	0.195	56.445	15.894	0.999	0.108
06	0.539	27.495	6.066	0.981	0.371
07	0.759	23.043	3.453	0.892	0.660
08	0.617	34.728	6.988	0.912	0.466
09	0.000	 inf	 inf	0.000	0.000
10	0.275	61.262	12.090	0.987	0.160
11	0.000	 inf	 inf	0.000	0.000
12	0.797	28.618	2.946	0.862	0.742
13	0.684	30.150	4.018	0.917	0.546
15	0.311	20.125	5.811	0.977	0.185
17	0.782	55.803	4.633	0.862	0.716
18	0.000	63.640	23.161	0.000	0.000
19	0.080	25.456	6.996	1.000	0.041
20	0.831	7.348	2.037	0.782	0.887
21	0.729	30.150	3.652	0.940	0.595
23	0.151	38.652	12.263	0.311	0.099
25	0.515	88.284	17.801	0.455	0.593
26	0.713	15.297	2.504	0.654	0.785
28	0.735	23.431	3.761	0.838	0.655
29	0.561	29.086	4.214	0.921	0.403
30	0.055	87.516	20.533	0.990	0.028
31	0.605	27.000	4.066	0.782	0.493
32	0.347	54.332	8.396	0.713	0.229
33	0.189	41.024	9.419	0.990	0.104
34	0.310	13.748	4.992	1.000	0.183
35	0.718	20.125	3.666	0.882	0.606
36	0.789	18.493	2.945	0.730	0.859
37	0.000	42.638	28.372	0.000	0.000
39	0.552	12.000	2.321	0.762	0.432
40	0.048	90.000	19.430	0.973	0.025
41	0.000	 inf	 inf	0.000	0.000
42	0.283	27.821	6.270	0.971	0.166
43	0.531	20.347	5.374	0.909	0.375
44	0.000	111.203	85.265	0.000	0.000
45	0.303	24.372	5.354	0.952	0.180
WARNING: Average values only computed on 34 of 37 cases!
DM  average	0.448495477774 +/- 0.271636240671 (Median: 0.534673572972)
HD  average	38.0679585186 +/- 25.059481101 (Median: 28.8521275935)
ASSD average	10.4025138474 +/- 14.5997798419 (Median: 5.44812783408)
Prec. average	0.782710775003 +/- 0.28631269452 (Median: 0.900506227291)
Rec. average	0.373439978534 +/- 0.272940908504 (Median: 0.388787091481)
