# Supplementary material for: Classifiers for Ischemic Stroke Lesion Segmentation: A Comparison Study
Source: PLoS One. 2015 Dec 16;10(12):e0145118. doi: 10.1371/journal.pone.0145118 (PMC4687679; doi:10.1371/journal.pone.0145118)
Supplement: S1 File — Case by case results of the leave-one-out cross-validation on all 37 cases with varying MRI sequences over all classifiers. (ZIP) [file pone.0145118.s001.zip › appendices_S1_evaluation_dataset/flair/GTGGTL/GradientBoostingClassifier.eva]

Metrics:
Case	DC[0,1]	HD(mm)	P2C(mm)	prec.	recall
03	0.755	28.931	3.417	0.872	0.665
04	0.728	15.297	2.735	0.681	0.781
05	0.451	41.785	8.927	0.949	0.296
06	0.754	18.493	3.070	0.812	0.704
07	0.837	12.369	2.440	0.786	0.894
08	0.782	22.045	3.452	0.886	0.700
09	0.503	11.225	2.180	0.589	0.440
10	0.615	23.431	4.826	0.947	0.455
11	0.582	22.045	3.157	0.655	0.524
12	0.806	15.588	2.576	0.730	0.899
13	0.795	18.493	2.560	0.740	0.859
15	0.802	13.416	2.055	0.728	0.895
17	0.684	17.493	3.929	0.553	0.895
18	0.616	51.088	6.210	0.499	0.804
19	0.418	15.588	3.250	0.440	0.399
20	0.532	76.896	17.340	0.418	0.732
21	0.767	14.071	2.445	0.782	0.752
23	0.294	99.227	18.576	0.194	0.610
25	0.538	23.431	3.828	0.420	0.747
26	0.602	15.297	3.445	0.446	0.924
28	0.817	15.000	2.413	0.762	0.881
29	0.790	9.487	2.113	0.763	0.818
30	0.556	26.325	4.334	0.892	0.404
31	0.499	24.739	4.093	0.487	0.512
32	0.612	21.840	3.385	0.565	0.667
33	0.654	25.981	3.536	0.871	0.524
34	0.756	14.071	2.226	0.657	0.890
35	0.782	15.000	2.777	0.685	0.911
36	0.753	59.169	5.071	0.654	0.888
37	0.000	61.262	31.052	0.000	0.000
39	0.485	25.456	4.114	0.339	0.847
40	0.147	58.172	9.485	0.858	0.080
41	0.361	26.325	5.825	0.843	0.229
42	0.365	96.421	25.290	0.347	0.384
43	0.771	15.297	2.874	0.824	0.725
44	0.000	87.052	67.908	0.000	0.000
45	0.440	27.331	5.474	0.362	0.562
DM  average	0.585109181085 +/- 0.217720970019 (Median: 0.615000693193)
HD  average	31.4902580621 +/- 24.3634944824 (Median: 22.045407685)
ASSD average	7.63208220181 +/- 11.9363857127 (Median: 3.45237535585)
Prec. average	0.622633566955 +/- 0.242152908546 (Median: 0.681350954479)
Rec. average	0.629658492539 +/- 0.261748115751 (Median: 0.704094827586)
