# Supplementary material for: Classifiers for Ischemic Stroke Lesion Segmentation: A Comparison Study
Source: PLoS One. 2015 Dec 16;10(12):e0145118. doi: 10.1371/journal.pone.0145118 (PMC4687679; doi:10.1371/journal.pone.0145118)
Supplement: S1 File — Case by case results of the leave-one-out cross-validation on all 37 cases with varying MRI sequences over all classifiers. (ZIP) [file pone.0145118.s001.zip › appendices_S1_evaluation_dataset/flair/GTGGTL/RandomForestClassifier.eva]

Metrics:
Case	DC[0,1]	HD(mm)	P2C(mm)	prec.	recall
03	0.757	29.086	3.666	0.897	0.655
04	0.765	13.416	2.497	0.732	0.801
05	0.419	31.321	9.533	0.986	0.266
06	0.766	18.000	3.243	0.898	0.668
07	0.869	12.728	2.078	0.852	0.886
08	0.777	26.325	3.844	0.925	0.669
09	0.577	13.416	2.463	0.704	0.488
10	0.572	23.622	5.613	0.956	0.408
11	0.628	27.000	3.488	0.760	0.536
12	0.832	17.234	2.445	0.775	0.898
13	0.835	19.209	2.360	0.795	0.880
15	0.815	9.000	2.026	0.757	0.882
17	0.745	16.155	3.684	0.630	0.910
18	0.586	31.177	5.389	0.572	0.599
19	0.570	22.045	3.429	0.832	0.433
20	0.790	73.546	10.612	0.732	0.857
21	0.852	14.697	2.014	0.848	0.855
23	0.379	98.087	14.193	0.271	0.635
25	0.621	23.622	3.439	0.496	0.829
26	0.639	12.000	3.306	0.483	0.942
28	0.830	17.234	2.374	0.790	0.874
29	0.797	15.297	2.205	0.797	0.796
30	0.507	30.887	6.008	0.920	0.350
31	0.686	12.728	2.494	0.712	0.661
32	0.647	23.622	3.463	0.688	0.610
33	0.686	24.187	3.539	0.911	0.550
34	0.779	11.225	2.049	0.662	0.948
35	0.839	12.000	2.350	0.787	0.897
36	0.816	11.225	2.506	0.715	0.951
37	0.000	56.445	33.910	0.000	0.000
39	0.618	18.493	2.602	0.489	0.838
40	0.062	85.697	16.652	0.925	0.032
41	0.239	31.464	7.236	0.923	0.137
42	0.659	20.785	3.026	0.894	0.521
43	0.804	12.369	2.556	0.838	0.773
44	0.000	 inf	 inf	0.000	0.000
45	0.508	28.460	5.601	0.439	0.603
WARNING: Average values only computed on 36 of 37 cases!
DM  average	0.646291831038 +/- 0.207804502949 (Median: 0.685871286444)
HD  average	26.2168091784 +/- 20.2528742775 (Median: 19.9969912016)
ASSD average	5.21930166646 +/- 5.88509087101 (Median: 3.36750460862)
Prec. average	0.733098390937 +/- 0.203859395044 (Median: 0.780770526242)
Rec. average	0.656642948003 +/- 0.256131592781 (Median: 0.668813185795)
