# Supplementary material for: Classifiers for Ischemic Stroke Lesion Segmentation: A Comparison Study
Source: PLoS One. 2015 Dec 16;10(12):e0145118. doi: 10.1371/journal.pone.0145118 (PMC4687679; doi:10.1371/journal.pone.0145118)
Supplement: S1 File — Case by case results of the leave-one-out cross-validation on all 37 cases with varying MRI sequences over all classifiers. (ZIP) [file pone.0145118.s001.zip › appendices_S1_evaluation_dataset/flair/GTGGTL/RandomForestClassifier.normedFeatures.eva]

Metrics:
Case	DC[0,1]	HD(mm)	P2C(mm)	prec.	recall
03	0.762	29.086	3.586	0.901	0.660
04	0.763	13.416	2.493	0.723	0.809
05	0.425	30.887	9.341	0.990	0.271
06	0.765	18.000	3.251	0.893	0.669
07	0.864	14.697	2.132	0.851	0.877
08	0.771	26.325	3.938	0.923	0.662
09	0.361	15.000	2.929	0.672	0.247
10	0.573	24.187	5.580	0.956	0.410
11	0.647	23.622	3.208	0.771	0.558
12	0.832	18.493	2.421	0.778	0.894
13	0.832	19.209	2.418	0.791	0.877
15	0.822	9.000	2.012	0.758	0.897
17	0.751	16.155	3.531	0.641	0.908
18	0.675	30.299	4.671	0.624	0.734
19	0.563	12.369	2.606	0.741	0.454
20	0.750	73.546	13.068	0.696	0.813
21	0.846	14.071	2.104	0.832	0.861
23	0.401	97.396	12.950	0.295	0.622
25	0.621	24.187	3.439	0.498	0.826
26	0.637	12.369	3.345	0.481	0.946
28	0.828	19.209	2.400	0.789	0.872
29	0.801	15.297	2.155	0.804	0.797
30	0.513	30.299	5.447	0.911	0.357
31	0.662	14.697	2.663	0.684	0.641
32	0.645	24.187	3.536	0.674	0.619
33	0.678	25.100	3.659	0.902	0.543
34	0.768	13.748	2.255	0.644	0.951
35	0.842	12.369	2.296	0.782	0.913
36	0.821	13.077	2.476	0.720	0.954
37	0.000	61.408	35.718	0.000	0.000
39	0.586	21.000	2.860	0.452	0.833
40	0.025	91.439	18.411	0.910	0.013
41	0.236	34.728	7.435	0.920	0.136
42	0.640	20.785	3.137	0.902	0.496
43	0.804	12.728	2.498	0.839	0.772
44	0.000	 inf	 inf	0.000	0.000
45	0.506	27.821	5.605	0.442	0.592
WARNING: Average values only computed on 36 of 37 cases!
DM  average	0.639415089267 +/- 0.213952158562 (Median: 0.676170898659)
HD  average	26.6723710104 +/- 20.7746149107 (Median: 19.9969912016)
ASSD average	5.32149929823 +/- 6.24839904309 (Median: 3.2293639808)
Prec. average	0.727499903273 +/- 0.201583916845 (Median: 0.77414233629)
Rec. average	0.65232630367 +/- 0.26430852085 (Median: 0.701395704855)
