# Supplementary material for: Classifiers for Ischemic Stroke Lesion Segmentation: A Comparison Study
Source: PLoS One. 2015 Dec 16;10(12):e0145118. doi: 10.1371/journal.pone.0145118 (PMC4687679; doi:10.1371/journal.pone.0145118)
Supplement: S1 File — Case by case results of the leave-one-out cross-validation on all 37 cases with varying MRI sequences over all classifiers. (ZIP) [file pone.0145118.s001.zip › appendices_S1_evaluation_dataset/flair/GTGGTL/SGDClassifierHinge.eva]

Metrics:
Case	DC[0,1]	HD(mm)	P2C(mm)	prec.	recall
03	0.000	 inf	 inf	0.000	0.000
04	0.000	 inf	 inf	0.000	0.000
05	0.000	 inf	 inf	0.000	0.000
06	0.000	 inf	 inf	0.000	0.000
07	0.000	 inf	 inf	0.000	0.000
08	0.000	 inf	 inf	0.000	0.000
09	0.000	 inf	 inf	0.000	0.000
10	0.000	 inf	 inf	0.000	0.000
11	0.000	 inf	 inf	0.000	0.000
12	0.000	 inf	 inf	0.000	0.000
13	0.000	 inf	 inf	0.000	0.000
15	0.000	 inf	 inf	0.000	0.000
17	0.000	 inf	 inf	0.000	0.000
18	0.000	 inf	 inf	0.000	0.000
19	0.000	 inf	 inf	0.000	0.000
20	0.000	129.314	104.594	0.000	0.000
21	0.000	 inf	 inf	0.000	0.000
23	0.000	 inf	 inf	0.000	0.000
25	0.000	 inf	 inf	0.000	0.000
26	0.000	 inf	 inf	0.000	0.000
28	0.000	 inf	 inf	0.000	0.000
29	0.000	 inf	 inf	0.000	0.000
30	0.000	 inf	 inf	0.000	0.000
31	0.000	 inf	 inf	0.000	0.000
32	0.000	 inf	 inf	0.000	0.000
33	0.000	 inf	 inf	0.000	0.000
34	0.000	 inf	 inf	0.000	0.000
35	0.000	 inf	 inf	0.000	0.000
36	0.000	 inf	 inf	0.000	0.000
37	0.000	 inf	 inf	0.000	0.000
39	0.000	 inf	 inf	0.000	0.000
40	0.000	 inf	 inf	0.000	0.000
41	0.000	 inf	 inf	0.000	0.000
42	0.000	 inf	 inf	0.000	0.000
43	0.000	 inf	 inf	0.000	0.000
44	0.000	 inf	 inf	0.000	0.000
45	0.000	 inf	 inf	0.000	0.000
WARNING: Average values only computed on 1 of 37 cases!
DM  average	0.0 +/- 0.0 (Median: 0.0)
HD  average	129.313572374 +/- 0.0 (Median: 129.313572374)
ASSD average	104.594016043 +/- 0.0 (Median: 104.594016043)
Prec. average	0.0 +/- 0.0 (Median: 0.0)
Rec. average	0.0 +/- 0.0 (Median: 0.0)
