# Supplementary material for: Classifiers for Ischemic Stroke Lesion Segmentation: A Comparison Study
Source: PLoS One. 2015 Dec 16;10(12):e0145118. doi: 10.1371/journal.pone.0145118 (PMC4687679; doi:10.1371/journal.pone.0145118)
Supplement: S1 File — Case by case results of the leave-one-out cross-validation on all 37 cases with varying MRI sequences over all classifiers. (ZIP) [file pone.0145118.s001.zip › appendices_S1_evaluation_dataset/flair/GTLGTG/100NeighborsClassifier.eva]

Metrics:
Case	DC[0,1]	HD(mm)	P2C(mm)	prec.	recall
03	0.456	37.108	8.682	0.983	0.297
04	0.694	11.225	2.741	0.897	0.566
05	0.227	38.419	12.479	0.998	0.128
06	0.392	40.137	9.583	0.900	0.250
07	0.560	19.900	5.659	1.000	0.389
08	0.494	39.799	9.513	1.000	0.328
09	0.464	15.000	2.956	0.933	0.309
10	0.279	33.000	9.660	0.986	0.163
11	0.665	19.900	2.822	0.922	0.520
12	0.576	23.622	5.677	0.999	0.405
13	0.674	25.807	4.357	0.959	0.520
15	0.743	15.297	2.472	0.794	0.699
17	0.632	55.642	6.601	0.978	0.466
18	0.784	9.950	1.814	0.884	0.704
19	0.251	22.450	6.772	0.375	0.189
20	0.810	10.817	1.958	0.980	0.690
21	0.756	75.954	7.792	0.857	0.676
23	0.437	68.608	7.867	0.559	0.359
25	0.576	84.107	10.412	0.620	0.539
26	0.762	21.424	2.068	0.799	0.729
28	0.766	29.086	3.064	0.946	0.643
29	0.633	39.459	4.281	0.909	0.486
30	0.046	80.275	19.826	1.000	0.024
31	0.583	32.311	4.620	0.893	0.433
32	0.450	70.356	14.246	0.486	0.418
33	0.510	22.045	3.833	0.854	0.363
34	0.673	40.472	5.521	0.693	0.654
35	0.462	18.000	6.415	0.996	0.301
36	0.826	17.493	1.973	0.941	0.737
37	0.000	68.739	31.865	0.000	0.000
39	0.341	19.209	3.974	1.000	0.205
40	0.168	51.875	11.144	1.000	0.092
41	0.000	93.819	54.836	0.000	0.000
42	0.405	24.739	4.825	0.983	0.255
43	0.400	26.325	7.417	0.990	0.250
44	0.000	83.839	53.113	0.000	0.000
45	0.215	69.130	14.804	0.236	0.198
DM  average	0.478666886063 +/- 0.238929775541 (Median: 0.493555884217)
HD  average	39.3334322536 +/- 24.1697828796 (Median: 32.3109888428)
ASSD average	9.93625456333 +/- 11.9856330085 (Median: 6.41454779219)
Prec. average	0.793193965775 +/- 0.298170604007 (Median: 0.921857304643)
Rec. average	0.37796111181 +/- 0.222470560105 (Median: 0.363438992618)
