# Supplementary material for: Classifiers for Ischemic Stroke Lesion Segmentation: A Comparison Study
Source: PLoS One. 2015 Dec 16;10(12):e0145118. doi: 10.1371/journal.pone.0145118 (PMC4687679; doi:10.1371/journal.pone.0145118)
Supplement: S1 File — Case by case results of the leave-one-out cross-validation on all 37 cases with varying MRI sequences over all classifiers. (ZIP) [file pone.0145118.s001.zip › appendices_S1_evaluation_dataset/flair/GTLGTG/10NeighborsClassifier.eva]

Metrics:
Case	DC[0,1]	HD(mm)	P2C(mm)	prec.	recall
03	0.498	34.598	8.135	0.982	0.334
04	0.673	9.950	2.827	0.829	0.567
05	0.227	35.749	12.244	0.998	0.128
06	0.451	21.213	6.789	1.000	0.291
07	0.605	17.234	4.913	0.997	0.434
08	0.525	39.230	8.809	0.999	0.356
09	0.373	16.155	3.339	0.892	0.236
10	0.312	39.573	10.284	0.988	0.185
11	0.671	18.493	2.618	0.888	0.540
12	0.614	24.556	5.295	1.000	0.443
13	0.674	25.807	4.296	0.958	0.520
15	0.761	12.369	2.324	0.808	0.720
17	0.642	53.749	6.133	0.977	0.478
18	0.795	11.225	2.079	0.882	0.724
19	0.348	20.125	5.293	0.549	0.255
20	0.812	9.950	1.935	0.959	0.704
21	0.759	80.331	4.948	0.887	0.663
23	0.373	89.045	11.641	0.545	0.283
25	0.579	29.698	3.886	0.671	0.510
26	0.723	20.125	2.263	0.789	0.667
28	0.791	28.618	2.673	0.930	0.689
29	0.636	39.459	4.334	0.882	0.497
30	0.059	46.282	12.903	1.000	0.031
31	0.622	15.297	2.750	0.853	0.490
32	0.486	74.337	12.058	0.549	0.436
33	0.551	22.045	3.602	0.840	0.410
34	0.721	14.697	2.330	0.862	0.620
35	0.457	18.493	6.233	0.996	0.296
36	0.830	13.416	1.874	0.922	0.754
37	0.000	64.692	31.352	0.000	0.000
39	0.203	82.377	17.979	0.338	0.145
40	0.146	50.468	11.083	0.998	0.079
41	0.000	99.045	62.131	0.000	0.000
42	0.389	21.213	4.591	0.958	0.244
43	0.413	24.739	7.035	0.994	0.260
44	0.000	86.689	52.769	0.000	0.000
45	0.202	66.678	14.880	0.252	0.169
DM  average	0.484393946314 +/- 0.244724895138 (Median: 0.525227460711)
HD  average	37.2357058442 +/- 25.5700319634 (Median: 25.8069758011)
ASSD average	9.74678807074 +/- 12.796200988 (Median: 5.29334335954)
Prec. average	0.782965033837 +/- 0.295757566849 (Median: 0.888421052632)
Rec. average	0.382634918451 +/- 0.225439358892 (Median: 0.409900130265)
