# Supplementary material for: Classifiers for Ischemic Stroke Lesion Segmentation: A Comparison Study
Source: PLoS One. 2015 Dec 16;10(12):e0145118. doi: 10.1371/journal.pone.0145118 (PMC4687679; doi:10.1371/journal.pone.0145118)
Supplement: S1 File — Case by case results of the leave-one-out cross-validation on all 37 cases with varying MRI sequences over all classifiers. (ZIP) [file pone.0145118.s001.zip › appendices_S1_evaluation_dataset/flair/GTLGTG/5NeighborsClassifier.eva]

Metrics:
Case	DC[0,1]	HD(mm)	P2C(mm)	prec.	recall
03	0.544	32.863	7.580	0.973	0.377
04	0.673	81.388	5.671	0.747	0.613
05	0.281	34.337	11.559	0.997	0.163
06	0.497	23.043	6.247	0.995	0.331
07	0.648	17.234	4.352	0.989	0.482
08	0.568	38.652	8.172	0.998	0.397
09	0.406	12.728	2.917	0.840	0.268
10	0.366	31.464	8.575	0.984	0.225
11	0.697	19.209	2.514	0.828	0.602
12	0.649	24.556	4.770	0.998	0.481
13	0.697	23.622	3.912	0.937	0.554
15	0.757	12.369	2.412	0.765	0.748
17	0.665	53.749	5.923	0.962	0.508
18	0.822	9.487	1.941	0.857	0.790
19	0.432	20.125	4.746	0.535	0.361
20	0.822	9.487	1.833	0.920	0.743
21	0.771	82.486	5.703	0.854	0.703
23	0.345	95.294	18.189	0.368	0.324
25	0.515	34.337	5.748	0.501	0.530
26	0.723	19.672	2.211	0.751	0.696
28	0.801	26.153	2.546	0.902	0.720
29	0.659	36.125	3.896	0.861	0.534
30	0.141	36.373	9.658	0.997	0.076
31	0.656	14.071	2.530	0.802	0.555
32	0.486	74.155	12.449	0.495	0.478
33	0.584	21.424	3.395	0.797	0.461
34	0.642	65.795	8.884	0.638	0.647
35	0.505	19.900	5.947	0.994	0.339
36	0.839	13.077	1.799	0.903	0.785
37	0.000	64.692	32.728	0.000	0.000
39	0.224	82.377	16.913	0.255	0.199
40	0.191	47.812	10.455	0.992	0.106
41	0.026	66.068	35.456	0.271	0.014
42	0.397	90.449	16.000	0.721	0.274
43	0.470	24.739	6.470	0.991	0.308
44	0.035	88.893	33.072	0.032	0.038
45	0.213	71.875	14.784	0.222	0.206
DM  average	0.506630337404 +/- 0.235540003695 (Median: 0.543595434369)
HD  average	41.0832898888 +/- 26.6924636599 (Median: 32.8633534503)
ASSD average	8.97180296614 +/- 8.55376471389 (Median: 5.92330006582)
Prec. average	0.747875565683 +/- 0.28547855344 (Median: 0.853874538745)
Rec. average	0.422540152833 +/- 0.227866570034 (Median: 0.460703430308)
