# Supplementary material for: Classifiers for Ischemic Stroke Lesion Segmentation: A Comparison Study
Source: PLoS One. 2015 Dec 16;10(12):e0145118. doi: 10.1371/journal.pone.0145118 (PMC4687679; doi:10.1371/journal.pone.0145118)
Supplement: S1 File — Case by case results of the leave-one-out cross-validation on all 37 cases with varying MRI sequences over all classifiers. (ZIP) [file pone.0145118.s001.zip › appendices_S1_evaluation_dataset/flair/GTLGTG/AdaBoostClassifier.eva]

Metrics:
Case	DC[0,1]	HD(mm)	P2C(mm)	prec.	recall
03	0.706	34.598	5.421	0.939	0.565
04	0.635	86.741	8.872	0.587	0.693
05	0.309	40.137	12.314	0.991	0.183
06	0.714	19.672	4.100	0.927	0.581
07	0.848	11.225	2.280	0.904	0.799
08	0.714	24.187	5.091	0.956	0.570
09	0.281	16.432	4.785	0.771	0.172
10	0.465	33.000	8.000	0.995	0.303
11	0.547	28.460	4.624	0.945	0.385
12	0.837	15.000	2.235	0.886	0.793
13	0.789	26.325	3.165	0.896	0.705
15	0.710	18.493	2.868	0.834	0.618
17	0.762	51.962	4.869	0.774	0.751
18	0.256	28.618	6.340	0.541	0.168
19	0.531	21.000	4.686	0.659	0.444
20	0.638	100.265	22.072	0.601	0.680
21	0.833	19.209	2.333	0.879	0.792
23	0.606	16.155	3.197	0.551	0.673
25	0.365	95.718	23.476	0.260	0.612
26	0.723	21.213	2.609	0.645	0.822
28	0.800	26.153	2.854	0.822	0.779
29	0.504	28.460	5.152	0.833	0.361
30	0.633	29.547	5.196	0.947	0.476
31	0.638	16.155	2.952	0.780	0.540
32	0.673	36.249	4.177	0.694	0.653
33	0.471	25.456	4.963	0.858	0.325
34	0.732	11.225	2.211	0.892	0.621
35	0.848	12.369	2.258	0.895	0.805
36	0.769	15.588	2.731	0.757	0.782
37	0.000	65.863	32.176	0.000	0.000
39	0.056	70.036	16.727	0.370	0.030
40	0.205	52.479	10.847	0.988	0.114
41	0.139	48.466	12.587	0.798	0.076
42	0.209	97.765	27.357	0.227	0.194
43	0.660	20.125	4.539	0.942	0.509
44	0.000	79.145	60.838	0.000	0.000
45	0.354	34.337	7.742	0.424	0.304
DM  average	0.539524675283 +/- 0.251170669973 (Median: 0.635437881874)
HD  average	37.2386663828 +/- 25.8213319852 (Median: 28.4604989415)
ASSD average	9.15254629562 +/- 11.3157421117 (Median: 4.86864775569)
Prec. average	0.723452103076 +/- 0.26360803615 (Median: 0.821602252368)
Rec. average	0.483204314233 +/- 0.259748669593 (Median: 0.565379962609)
