# Supplementary material for: Classifiers for Ischemic Stroke Lesion Segmentation: A Comparison Study
Source: PLoS One. 2015 Dec 16;10(12):e0145118. doi: 10.1371/journal.pone.0145118 (PMC4687679; doi:10.1371/journal.pone.0145118)
Supplement: S1 File — Case by case results of the leave-one-out cross-validation on all 37 cases with varying MRI sequences over all classifiers. (ZIP) [file pone.0145118.s001.zip › appendices_S1_evaluation_dataset/flair/GTLGTG/ExtraTreesClassifier.eva]

Metrics:
Case	DC[0,1]	HD(mm)	P2C(mm)	prec.	recall
03	0.538	38.066	8.288	0.988	0.369
04	0.725	11.225	2.701	0.913	0.601
05	0.333	34.467	11.598	0.999	0.199
06	0.694	25.807	4.441	0.989	0.534
07	0.802	16.155	2.870	0.980	0.679
08	0.607	30.150	7.178	0.995	0.436
09	0.355	14.697	3.574	0.986	0.217
10	0.363	31.464	9.253	0.994	0.222
11	0.539	40.472	6.249	0.981	0.371
12	0.756	22.045	3.536	0.992	0.611
13	0.748	24.920	3.642	0.958	0.614
15	0.754	17.748	2.500	0.859	0.672
17	0.801	18.493	2.719	0.836	0.768
18	0.686	22.045	3.851	0.832	0.583
19	0.420	12.728	3.629	0.973	0.268
20	0.828	69.843	5.969	0.862	0.798
21	0.804	18.974	2.517	0.951	0.697
23	0.412	40.361	10.141	0.374	0.458
25	0.625	28.618	3.675	0.578	0.681
26	0.764	22.450	2.255	0.739	0.790
28	0.809	29.850	2.867	0.922	0.721
29	0.700	44.193	4.321	0.904	0.571
30	0.348	36.249	8.670	0.980	0.212
31	0.522	34.598	5.526	0.920	0.364
32	0.512	62.714	8.491	0.750	0.389
33	0.588	21.424	4.036	0.966	0.422
34	0.782	12.728	2.024	0.873	0.709
35	0.756	15.000	3.519	0.974	0.618
36	0.849	17.748	1.940	0.905	0.800
37	0.000	68.081	38.698	0.000	0.000
39	0.613	13.077	2.637	0.734	0.526
40	0.018	85.697	21.613	1.000	0.009
41	0.020	48.094	16.260	0.977	0.010
42	0.456	25.981	4.490	0.955	0.299
43	0.599	22.450	5.373	0.969	0.434
44	0.000	122.082	90.423	0.000	0.000
45	0.382	28.460	7.592	0.505	0.307
DM  average	0.554291620652 +/- 0.244104599519 (Median: 0.606785389315)
HD  average	33.2203726893 +/- 22.6710036379 (Median: 25.9807621135)
ASSD average	8.89368896113 +/- 15.1496180741 (Median: 4.32054405507)
Prec. average	0.840869826212 +/- 0.246032776788 (Median: 0.950704225352)
Rec. average	0.458411485898 +/- 0.237283159255 (Median: 0.457807953443)
