# Supplementary material for: Classifiers for Ischemic Stroke Lesion Segmentation: A Comparison Study
Source: PLoS One. 2015 Dec 16;10(12):e0145118. doi: 10.1371/journal.pone.0145118 (PMC4687679; doi:10.1371/journal.pone.0145118)
Supplement: S1 File — Case by case results of the leave-one-out cross-validation on all 37 cases with varying MRI sequences over all classifiers. (ZIP) [file pone.0145118.s001.zip › appendices_S1_evaluation_dataset/flair/GTLGTG/GaussianNB.eva]

Metrics:
Case	DC[0,1]	HD(mm)	P2C(mm)	prec.	recall
03	0.692	22.650	6.063	0.883	0.569
04	0.284	104.183	27.001	0.167	0.953
05	0.622	67.216	12.236	0.651	0.594
06	0.651	51.000	8.820	0.571	0.758
07	0.768	73.239	7.320	0.740	0.799
08	0.627	48.929	10.155	0.696	0.571
09	0.326	86.273	15.194	0.206	0.774
10	0.640	64.831	9.832	0.753	0.556
11	0.406	78.115	16.624	0.258	0.950
12	0.807	16.971	3.040	0.826	0.788
13	0.675	71.561	14.212	0.532	0.923
15	0.408	86.741	19.314	0.259	0.963
17	0.473	72.870	14.013	0.316	0.942
18	0.393	74.639	13.848	0.246	0.981
19	0.448	23.431	5.596	0.433	0.464
20	0.166	121.934	34.449	0.090	0.998
21	0.497	101.868	23.966	0.335	0.965
23	0.168	93.242	24.019	0.093	0.882
25	0.105	108.457	31.847	0.056	0.903
26	0.611	21.213	4.394	0.456	0.922
28	0.614	78.230	14.449	0.472	0.877
29	0.375	75.538	14.838	0.240	0.852
30	0.598	78.288	12.554	0.625	0.573
31	0.740	12.369	2.490	0.760	0.721
32	0.413	72.684	16.658	0.325	0.566
33	0.588	57.079	8.209	0.613	0.566
34	0.204	81.443	18.280	0.114	0.993
35	0.762	53.245	6.398	0.732	0.794
36	0.657	70.548	12.328	0.501	0.957
37	0.000	96.468	29.471	0.000	0.000
39	0.070	81.111	22.417	0.036	0.958
40	0.168	56.045	11.676	0.993	0.092
41	0.114	70.036	27.176	0.168	0.087
42	0.121	105.385	26.911	0.065	0.853
43	0.629	75.240	15.022	0.624	0.634
44	0.026	94.345	34.877	0.013	0.488
45	0.282	73.362	16.982	0.179	0.665
DM  average	0.435874569137 +/- 0.236718051391 (Median: 0.448184233835)
HD  average	70.8318015406 +/- 25.9665418552 (Median: 73.3621155638)
ASSD average	16.0184048557 +/- 8.70031167508 (Median: 14.4492059154)
Prec. average	0.406139601828 +/- 0.277717852464 (Median: 0.335020563113)
Rec. average	0.727872082304 +/- 0.256176474107 (Median: 0.794040315513)
