# Supplementary material for: Classifiers for Ischemic Stroke Lesion Segmentation: A Comparison Study
Source: PLoS One. 2015 Dec 16;10(12):e0145118. doi: 10.1371/journal.pone.0145118 (PMC4687679; doi:10.1371/journal.pone.0145118)
Supplement: S1 File — Case by case results of the leave-one-out cross-validation on all 37 cases with varying MRI sequences over all classifiers. (ZIP) [file pone.0145118.s001.zip › appendices_S1_evaluation_dataset/flair/GTLGTG/GeneralizedLinearModel.eva]

Metrics:
Case	DC[0,1]	HD(mm)	P2C(mm)	prec.	recall
03	0.420	41.785	10.456	0.990	0.267
04	0.501	15.297	4.542	0.923	0.344
05	0.103	57.393	18.863	1.000	0.054
06	0.399	34.337	8.784	1.000	0.249
07	0.633	22.450	5.069	0.995	0.465
08	0.480	39.000	10.006	0.989	0.317
09	0.000	 inf	 inf	0.000	0.000
10	0.138	88.690	19.921	1.000	0.074
11	0.000	 inf	 inf	0.000	0.000
12	0.629	30.150	5.687	0.993	0.460
13	0.477	36.125	7.024	0.996	0.313
15	0.168	27.495	7.646	0.993	0.091
17	0.697	55.884	6.028	0.952	0.550
18	0.000	75.478	29.511	0.000	0.000
19	0.007	28.142	9.669	1.000	0.004
20	0.838	9.487	1.837	0.925	0.766
21	0.578	34.073	5.647	0.980	0.410
23	0.026	59.169	15.991	0.241	0.014
25	0.517	82.759	12.825	0.637	0.435
26	0.693	27.821	2.773	0.875	0.574
28	0.657	37.108	4.838	0.932	0.508
29	0.368	54.415	7.853	0.990	0.226
30	0.013	56.921	16.728	1.000	0.006
31	0.381	38.301	6.620	0.957	0.238
32	0.261	46.669	9.284	0.821	0.155
33	0.097	33.675	10.890	1.000	0.051
34	0.274	20.347	6.240	1.000	0.159
35	0.526	21.840	6.395	0.980	0.360
36	0.793	24.187	2.706	0.902	0.708
37	0.000	 inf	 inf	0.000	0.000
39	0.439	17.234	3.729	0.825	0.299
40	0.017	99.091	23.955	1.000	0.008
41	0.000	 inf	 inf	0.000	0.000
42	0.212	31.890	6.969	0.985	0.119
43	0.320	28.302	8.881	0.984	0.191
44	0.000	115.451	86.390	0.000	0.000
45	0.158	27.821	7.420	0.951	0.086
WARNING: Average values only computed on 33 of 37 cases!
DM  average	0.358200358568 +/- 0.250593716269 (Median: 0.380808080808)
HD  average	42.9936029161 +/- 24.7240243694 (Median: 34.3365694268)
ASSD average	11.8538896963 +/- 14.5507036754 (Median: 7.64598178007)
Prec. average	0.873205093788 +/- 0.263370320409 (Median: 0.984034833091)
Rec. average	0.257592959748 +/- 0.211467069576 (Median: 0.237704918033)
