# Supplementary material for: Classifiers for Ischemic Stroke Lesion Segmentation: A Comparison Study
Source: PLoS One. 2015 Dec 16;10(12):e0145118. doi: 10.1371/journal.pone.0145118 (PMC4687679; doi:10.1371/journal.pone.0145118)
Supplement: S1 File — Case by case results of the leave-one-out cross-validation on all 37 cases with varying MRI sequences over all classifiers. (ZIP) [file pone.0145118.s001.zip › appendices_S1_evaluation_dataset/flair/GTLGTG/GradientBoostingClassifier.eva]

Metrics:
Case	DC[0,1]	HD(mm)	P2C(mm)	prec.	recall
03	0.602	35.749	6.991	0.974	0.435
04	0.682	13.748	3.063	0.790	0.600
05	0.326	33.136	10.704	0.991	0.195
06	0.748	17.493	3.378	0.956	0.614
07	0.833	12.369	2.355	0.907	0.770
08	0.709	26.325	5.127	0.983	0.555
09	0.388	17.748	3.522	0.816	0.255
10	0.450	28.302	7.615	0.987	0.292
11	0.635	21.424	3.141	0.885	0.496
12	0.776	20.347	3.101	0.960	0.652
13	0.743	52.134	4.401	0.843	0.664
15	0.773	16.432	2.169	0.837	0.718
17	0.709	51.614	5.644	0.669	0.754
18	0.648	30.741	4.721	0.575	0.742
19	0.540	18.493	3.336	0.733	0.428
20	0.663	78.058	14.513	0.597	0.745
21	0.765	90.846	4.873	0.880	0.677
23	0.342	101.735	15.280	0.236	0.616
25	0.458	60.448	8.448	0.381	0.575
26	0.758	20.125	2.141	0.727	0.793
28	0.793	27.166	2.690	0.852	0.743
29	0.725	39.573	3.580	0.892	0.611
30	0.447	22.450	5.764	0.965	0.291
31	0.624	15.000	2.822	0.850	0.493
32	0.496	68.279	8.821	0.540	0.459
33	0.661	21.424	3.274	0.867	0.534
34	0.741	12.369	2.215	0.813	0.681
35	0.825	14.071	2.506	0.919	0.748
36	0.794	64.413	5.117	0.800	0.788
37	0.000	62.498	35.897	0.000	0.000
39	0.595	12.728	2.424	0.509	0.716
40	0.080	56.921	13.279	0.991	0.042
41	0.132	41.893	10.507	0.987	0.071
42	0.450	45.891	7.464	0.832	0.308
43	0.622	21.424	4.558	0.926	0.469
44	0.000	83.463	68.793	0.000	0.000
45	0.407	37.108	7.464	0.414	0.401
DM  average	0.566010021439 +/- 0.227055816262 (Median: 0.635245901639)
HD  average	37.6740016728 +/- 24.1111027047 (Median: 28.3019433962)
ASSD average	8.15406773532 +/- 11.7542406696 (Median: 4.7213778968)
Prec. average	0.753610545518 +/- 0.258643511163 (Median: 0.843480758185)
Rec. average	0.511585553409 +/- 0.232532298993 (Median: 0.575402635432)
