# Supplementary material for: Classifiers for Ischemic Stroke Lesion Segmentation: A Comparison Study
Source: PLoS One. 2015 Dec 16;10(12):e0145118. doi: 10.1371/journal.pone.0145118 (PMC4687679; doi:10.1371/journal.pone.0145118)
Supplement: S1 File — Case by case results of the leave-one-out cross-validation on all 37 cases with varying MRI sequences over all classifiers. (ZIP) [file pone.0145118.s001.zip › appendices_S1_evaluation_dataset/flair/GTLGTG/RandomForestClassifier.eva]

Metrics:
Case	DC[0,1]	HD(mm)	P2C(mm)	prec.	recall
03	0.575	36.125	7.533	0.985	0.406
04	0.728	13.748	2.816	0.821	0.654
05	0.329	34.073	11.441	0.999	0.197
06	0.731	22.045	3.865	0.985	0.581
07	0.837	13.748	2.421	0.966	0.738
08	0.665	28.460	6.105	0.997	0.499
09	0.255	16.155	3.950	0.979	0.146
10	0.423	28.618	8.261	0.993	0.269
11	0.557	39.573	6.038	0.976	0.389
12	0.789	19.442	3.006	0.985	0.659
13	0.777	24.920	3.255	0.944	0.660
15	0.781	17.234	2.272	0.848	0.723
17	0.793	16.432	2.843	0.785	0.802
18	0.681	25.807	4.257	0.718	0.647
19	0.536	11.225	2.978	0.958	0.372
20	0.766	70.675	10.872	0.816	0.722
21	0.828	18.248	2.107	0.961	0.727
23	0.443	54.083	9.497	0.352	0.597
25	0.655	28.931	3.317	0.600	0.720
26	0.775	20.125	2.145	0.737	0.816
28	0.818	28.302	2.614	0.917	0.739
29	0.723	42.214	4.009	0.887	0.611
30	0.381	31.464	7.740	0.984	0.236
31	0.622	18.493	3.234	0.912	0.472
32	0.592	24.556	4.952	0.768	0.481
33	0.650	22.650	3.468	0.926	0.501
34	0.774	11.225	2.037	0.828	0.726
35	0.823	12.728	2.641	0.974	0.712
36	0.849	13.416	1.917	0.871	0.828
37	0.000	68.476	36.393	0.000	0.000
39	0.665	9.000	2.178	0.709	0.625
40	0.015	90.000	21.271	1.000	0.008
41	0.064	47.053	13.006	1.000	0.033
42	0.489	22.650	4.077	0.954	0.329
43	0.653	20.125	4.621	0.962	0.494
44	0.000	 inf	 inf	0.000	0.000
45	0.398	30.000	7.361	0.444	0.360
WARNING: Average values only computed on 36 of 37 cases!
DM  average	0.595466860037 +/- 0.230317577458 (Median: 0.659608551757)
HD  average	28.667206394 +/- 17.8379168505 (Median: 23.6027808107)
ASSD average	6.12494581356 +/- 6.45345443304 (Median: 3.90752375137)
Prec. average	0.84833882449 +/- 0.209267333395 (Median: 0.93508833445)
Rec. average	0.513306967609 +/- 0.234426743379 (Median: 0.589456567506)
