# Supplementary material for: Classifiers for Ischemic Stroke Lesion Segmentation: A Comparison Study
Source: PLoS One. 2015 Dec 16;10(12):e0145118. doi: 10.1371/journal.pone.0145118 (PMC4687679; doi:10.1371/journal.pone.0145118)
Supplement: S1 File — Case by case results of the leave-one-out cross-validation on all 37 cases with varying MRI sequences over all classifiers. (ZIP) [file pone.0145118.s001.zip › appendices_S1_evaluation_dataset/flair/GTLGTL/100NeighborsClassifier.eva]

Metrics:
Case	DC[0,1]	HD(mm)	P2C(mm)	prec.	recall
03	0.579	29.698	4.942	0.962	0.414
04	0.735	9.950	2.122	0.880	0.631
05	0.237	40.249	11.341	0.996	0.134
06	0.394	41.785	8.978	0.897	0.253
07	0.612	22.847	4.494	0.981	0.444
08	0.587	38.184	7.190	0.991	0.417
09	0.496	12.369	2.653	0.644	0.404
10	0.340	28.302	7.515	0.980	0.206
11	0.628	21.840	2.871	0.732	0.550
12	0.703	23.043	3.403	0.945	0.560
13	0.775	19.442	2.642	0.916	0.671
15	0.778	16.155	2.139	0.770	0.786
17	0.682	55.642	5.312	0.949	0.532
18	0.768	9.950	1.891	0.835	0.710
19	0.440	12.728	3.107	0.567	0.359
20	0.838	10.817	1.621	0.957	0.746
21	0.764	78.804	7.884	0.785	0.745
23	0.391	69.325	8.183	0.486	0.327
25	0.569	86.116	10.497	0.593	0.547
26	0.724	13.077	2.174	0.667	0.791
28	0.779	24.187	2.654	0.899	0.687
29	0.721	14.697	2.295	0.882	0.609
30	0.055	78.918	18.227	1.000	0.028
31	0.618	25.807	3.693	0.699	0.554
32	0.542	66.611	10.392	0.557	0.528
33	0.476	27.331	4.882	0.905	0.323
34	0.702	40.804	4.996	0.593	0.862
35	0.563	16.432	4.412	0.977	0.396
36	0.835	16.155	1.968	0.857	0.814
37	0.000	67.082	29.657	0.000	0.000
39	0.428	16.971	3.016	0.912	0.279
40	0.228	51.088	8.914	0.994	0.129
41	0.000	91.488	58.069	0.000	0.000
42	0.507	22.650	3.974	0.945	0.347
43	0.501	19.209	5.120	0.969	0.338
44	0.000	81.609	53.393	0.000	0.000
45	0.298	69.649	12.874	0.299	0.297
DM  average	0.52140105194 +/- 0.23870354884 (Median: 0.568659127625)
HD  average	37.0543744085 +/- 25.1691646804 (Median: 25.8069758011)
ASSD average	8.90521007037 +/- 12.4071705509 (Median: 4.88217105007)
Prec. average	0.757238031265 +/- 0.281161592351 (Median: 0.881753312946)
Rec. average	0.443719641134 +/- 0.243854333829 (Median: 0.416876725483)
