# Supplementary material for: Classifiers for Ischemic Stroke Lesion Segmentation: A Comparison Study
Source: PLoS One. 2015 Dec 16;10(12):e0145118. doi: 10.1371/journal.pone.0145118 (PMC4687679; doi:10.1371/journal.pone.0145118)
Supplement: S1 File — Case by case results of the leave-one-out cross-validation on all 37 cases with varying MRI sequences over all classifiers. (ZIP) [file pone.0145118.s001.zip › appendices_S1_evaluation_dataset/flair/GTLGTL/10NeighborsClassifier.eva]

Metrics:
Case	DC[0,1]	HD(mm)	P2C(mm)	prec.	recall
03	0.626	29.086	4.589	0.960	0.465
04	0.708	9.950	2.330	0.810	0.630
05	0.237	35.749	11.205	0.996	0.134
06	0.454	24.920	6.045	0.996	0.294
07	0.657	23.043	3.892	0.976	0.495
08	0.621	37.229	6.567	0.990	0.453
09	0.418	12.369	2.980	0.627	0.313
10	0.379	37.350	8.241	0.984	0.235
11	0.627	20.125	2.718	0.701	0.567
12	0.734	24.187	3.168	0.933	0.605
13	0.772	19.442	2.563	0.912	0.669
15	0.789	13.416	2.048	0.775	0.803
17	0.681	53.749	5.053	0.932	0.537
18	0.789	11.225	2.060	0.844	0.740
19	0.512	13.077	2.488	0.696	0.406
20	0.837	9.487	1.627	0.932	0.759
21	0.759	83.247	4.964	0.801	0.720
23	0.326	89.045	11.918	0.463	0.252
25	0.586	25.981	3.559	0.657	0.530
26	0.689	12.728	2.338	0.658	0.723
28	0.802	21.633	2.301	0.883	0.735
29	0.717	15.297	2.349	0.851	0.620
30	0.070	44.598	11.363	1.000	0.036
31	0.634	12.369	2.352	0.654	0.614
32	0.557	70.036	9.675	0.597	0.522
33	0.515	27.000	4.554	0.887	0.363
34	0.764	12.728	1.870	0.727	0.806
35	0.559	17.748	4.238	0.980	0.391
36	0.850	11.225	1.692	0.855	0.846
37	0.000	62.498	29.098	0.000	0.000
39	0.253	93.000	20.171	0.324	0.207
40	0.199	49.295	8.961	0.993	0.110
41	0.000	98.499	66.236	0.000	0.000
42	0.495	20.347	3.939	0.934	0.337
43	0.513	17.234	4.855	0.967	0.349
44	0.000	89.499	53.376	0.000	0.000
45	0.287	67.683	12.980	0.324	0.258
DM  average	0.524738457002 +/- 0.246848991332 (Median: 0.5864144454)
HD  average	35.5700933522 +/- 27.0562142435 (Median: 24.1867732449)
ASSD average	8.92867083409 +/- 13.4438697739 (Median: 4.23754948359)
Prec. average	0.746354871788 +/- 0.284072014223 (Median: 0.851063829787)
Rec. average	0.446529738019 +/- 0.247405195709 (Median: 0.464693909504)
