# Supplementary material for: Classifiers for Ischemic Stroke Lesion Segmentation: A Comparison Study
Source: PLoS One. 2015 Dec 16;10(12):e0145118. doi: 10.1371/journal.pone.0145118 (PMC4687679; doi:10.1371/journal.pone.0145118)
Supplement: S1 File — Case by case results of the leave-one-out cross-validation on all 37 cases with varying MRI sequences over all classifiers. (ZIP) [file pone.0145118.s001.zip › appendices_S1_evaluation_dataset/flair/GTLGTL/5NeighborsClassifier.eva]

Metrics:
Case	DC[0,1]	HD(mm)	P2C(mm)	prec.	recall
03	0.672	27.821	4.201	0.945	0.521
04	0.695	80.722	5.280	0.720	0.672
05	0.293	36.249	10.510	0.994	0.172
06	0.499	20.785	5.498	0.988	0.333
07	0.699	19.209	3.362	0.965	0.548
08	0.665	36.742	5.941	0.982	0.502
09	0.451	12.369	2.497	0.600	0.361
10	0.439	26.325	6.613	0.974	0.283
11	0.633	20.347	2.835	0.643	0.623
12	0.757	24.187	2.896	0.915	0.646
13	0.781	19.209	2.504	0.880	0.703
15	0.782	16.155	2.226	0.736	0.835
17	0.699	53.749	4.852	0.912	0.566
18	0.814	9.950	1.961	0.821	0.807
19	0.559	8.485	2.203	0.609	0.516
20	0.839	9.487	1.576	0.889	0.795
21	0.764	85.329	5.839	0.768	0.761
23	0.304	95.341	18.481	0.317	0.292
25	0.533	30.887	4.974	0.503	0.565
26	0.684	12.728	2.313	0.626	0.754
28	0.805	21.213	2.291	0.851	0.764
29	0.740	11.225	2.174	0.831	0.667
30	0.163	35.623	8.267	0.983	0.089
31	0.628	9.000	2.440	0.591	0.670
32	0.565	72.250	9.558	0.549	0.583
33	0.565	25.807	3.876	0.865	0.419
34	0.645	67.015	9.274	0.529	0.826
35	0.609	19.209	4.042	0.970	0.443
36	0.851	11.225	1.759	0.830	0.874
37	0.000	62.498	30.378	0.000	0.000
39	0.274	93.000	18.343	0.255	0.297
40	0.253	46.765	8.324	0.970	0.146
41	0.050	73.607	36.842	0.271	0.027
42	0.491	91.586	15.670	0.703	0.377
43	0.570	17.748	4.354	0.951	0.407
44	0.038	90.499	32.962	0.032	0.045
45	0.289	72.622	13.029	0.277	0.303
DM  average	0.543154987437 +/- 0.234231943668 (Median: 0.608555286521)
HD  average	39.6478388668 +/- 28.8658632711 (Median: 26.3248931622)
ASSD average	8.11209741445 +/- 8.72849178824 (Median: 4.85244584629)
Prec. average	0.709313583193 +/- 0.273993348031 (Median: 0.820742637644)
Rec. average	0.491735394981 +/- 0.246894634051 (Median: 0.521058399875)
