# Supplementary material for: Classifiers for Ischemic Stroke Lesion Segmentation: A Comparison Study
Source: PLoS One. 2015 Dec 16;10(12):e0145118. doi: 10.1371/journal.pone.0145118 (PMC4687679; doi:10.1371/journal.pone.0145118)
Supplement: S1 File — Case by case results of the leave-one-out cross-validation on all 37 cases with varying MRI sequences over all classifiers. (ZIP) [file pone.0145118.s001.zip › appendices_S1_evaluation_dataset/flair/GTLGTL/AdaBoostClassifier.eva]

Metrics:
Case	DC[0,1]	HD(mm)	P2C(mm)	prec.	recall
03	0.798	24.187	3.143	0.864	0.741
04	0.637	86.116	8.879	0.555	0.746
05	0.319	41.785	11.116	0.981	0.190
06	0.703	19.209	3.854	0.906	0.575
07	0.867	14.697	2.024	0.854	0.880
08	0.762	20.347	3.675	0.878	0.673
09	0.356	18.493	4.199	0.600	0.253
10	0.546	27.000	6.055	0.975	0.379
11	0.551	28.460	4.377	0.783	0.425
12	0.781	13.748	2.893	0.689	0.901
13	0.826	19.900	2.405	0.802	0.852
15	0.742	9.950	2.419	0.802	0.691
17	0.748	51.962	4.878	0.701	0.801
18	0.254	28.302	6.462	0.510	0.169
19	0.472	30.299	6.128	0.515	0.435
20	0.638	100.578	22.044	0.573	0.719
21	0.843	19.209	2.248	0.810	0.879
23	0.586	16.432	3.364	0.523	0.668
25	0.371	98.270	23.766	0.260	0.648
26	0.668	15.000	2.796	0.535	0.887
28	0.803	19.209	2.559	0.778	0.830
29	0.555	36.497	4.592	0.773	0.433
30	0.676	28.142	4.212	0.903	0.540
31	0.628	11.225	2.712	0.591	0.670
32	0.697	22.847	2.765	0.685	0.709
33	0.427	24.187	4.678	0.886	0.281
34	0.765	9.950	1.966	0.739	0.793
35	0.819	12.369	2.433	0.749	0.904
36	0.769	15.000	2.752	0.692	0.866
37	0.000	60.150	30.757	0.000	0.000
39	0.032	69.065	18.933	0.148	0.018
40	0.270	52.479	8.930	0.963	0.157
41	0.239	52.735	9.500	0.750	0.142
42	0.222	100.175	28.079	0.203	0.245
43	0.743	12.728	3.036	0.870	0.648
44	0.000	79.145	61.485	0.000	0.000
45	0.449	32.031	6.085	0.489	0.414
DM  average	0.555685314168 +/- 0.247166982701 (Median: 0.636722960834)
HD  average	35.7264545633 +/- 26.8901451055 (Median: 24.1867732449)
ASSD average	8.70797632528 +/- 11.507515199 (Median: 4.21152010713)
Prec. average	0.657782847536 +/- 0.254873641595 (Median: 0.738675958188)
Rec. average	0.544888408863 +/- 0.285113076858 (Median: 0.647766990291)
