# Supplementary material for: Classifiers for Ischemic Stroke Lesion Segmentation: A Comparison Study
Source: PLoS One. 2015 Dec 16;10(12):e0145118. doi: 10.1371/journal.pone.0145118 (PMC4687679; doi:10.1371/journal.pone.0145118)
Supplement: S1 File — Case by case results of the leave-one-out cross-validation on all 37 cases with varying MRI sequences over all classifiers. (ZIP) [file pone.0145118.s001.zip › appendices_S1_evaluation_dataset/flair/GTLGTL/ExtraTreesClassifier.eva]

Metrics:
Case	DC[0,1]	HD(mm)	P2C(mm)	prec.	recall
03	0.660	30.299	4.682	0.950	0.506
04	0.758	9.950	2.259	0.885	0.662
05	0.346	32.450	10.457	0.996	0.209
06	0.690	23.622	4.125	0.976	0.534
07	0.833	17.748	2.360	0.933	0.753
08	0.694	30.000	5.113	0.963	0.542
09	0.443	11.225	2.644	0.754	0.313
10	0.437	27.659	7.124	0.985	0.281
11	0.581	41.893	5.860	0.867	0.437
12	0.842	20.347	2.153	0.889	0.801
13	0.833	20.347	2.263	0.897	0.778
15	0.818	9.000	1.779	0.859	0.780
17	0.812	13.416	2.468	0.781	0.845
18	0.694	21.840	3.597	0.811	0.606
19	0.493	22.045	3.518	0.960	0.332
20	0.835	70.292	5.917	0.824	0.845
21	0.855	16.155	1.911	0.913	0.805
23	0.381	45.497	10.854	0.339	0.435
25	0.642	25.807	3.387	0.578	0.722
26	0.741	12.728	2.220	0.637	0.886
28	0.831	24.187	2.360	0.888	0.781
29	0.789	18.493	2.104	0.878	0.717
30	0.392	35.496	7.239	0.957	0.246
31	0.618	27.331	4.067	0.787	0.509
32	0.505	64.133	9.698	0.695	0.397
33	0.530	29.850	5.240	0.989	0.362
34	0.809	12.369	1.738	0.728	0.910
35	0.815	15.000	2.396	0.886	0.754
36	0.866	16.155	1.771	0.838	0.897
37	0.000	66.678	36.422	0.000	0.000
39	0.688	8.485	1.758	0.667	0.712
40	0.025	85.697	20.342	0.989	0.013
41	0.038	43.681	12.516	0.977	0.020
42	0.580	23.431	3.587	0.943	0.418
43	0.696	15.297	3.561	0.913	0.563
44	0.000	121.380	90.672	0.000	0.000
45	0.495	27.000	5.744	0.592	0.426
DM  average	0.596439821802 +/- 0.251120661275 (Median: 0.688453159041)
HD  average	30.7293149245 +/- 23.4199271573 (Median: 23.622023622)
ASSD average	7.99743822545 +/- 15.174940177 (Median: 3.58714255612)
Prec. average	0.797913334197 +/- 0.23672000938 (Median: 0.885264341957)
Rec. average	0.535098469843 +/- 0.269070110469 (Median: 0.542431880927)
