# Supplementary material for: Classifiers for Ischemic Stroke Lesion Segmentation: A Comparison Study
Source: PLoS One. 2015 Dec 16;10(12):e0145118. doi: 10.1371/journal.pone.0145118 (PMC4687679; doi:10.1371/journal.pone.0145118)
Supplement: S1 File — Case by case results of the leave-one-out cross-validation on all 37 cases with varying MRI sequences over all classifiers. (ZIP) [file pone.0145118.s001.zip › appendices_S1_evaluation_dataset/flair/GTLGTL/GaussianNB.eva]

Metrics:
Case	DC[0,1]	HD(mm)	P2C(mm)	prec.	recall
03	0.740	33.000	4.855	0.773	0.709
04	0.260	102.572	27.529	0.150	0.974
05	0.621	67.483	11.471	0.634	0.608
06	0.635	51.701	8.932	0.554	0.745
07	0.746	79.429	7.906	0.669	0.842
08	0.623	49.295	9.731	0.607	0.639
09	0.220	87.824	15.739	0.126	0.892
10	0.658	66.611	9.566	0.678	0.639
11	0.325	78.804	17.118	0.196	0.960
12	0.769	13.416	3.409	0.660	0.921
13	0.575	70.866	15.235	0.410	0.962
15	0.374	84.267	19.664	0.231	0.996
17	0.434	72.870	14.785	0.279	0.979
18	0.375	78.058	14.036	0.232	0.987
19	0.574	11.225	2.839	0.500	0.673
20	0.150	121.934	35.039	0.081	0.992
21	0.441	104.010	25.453	0.284	0.984
23	0.158	93.386	24.501	0.087	0.867
25	0.101	113.327	32.954	0.053	0.918
26	0.532	21.213	5.025	0.367	0.964
28	0.588	79.656	15.084	0.435	0.909
29	0.349	85.170	18.991	0.212	0.974
30	0.604	82.104	12.331	0.579	0.632
31	0.692	11.225	2.877	0.569	0.882
32	0.452	68.411	13.028	0.344	0.659
33	0.631	61.555	7.647	0.723	0.559
34	0.139	86.168	20.876	0.074	1.000
35	0.716	53.749	6.857	0.604	0.879
36	0.588	71.561	13.086	0.421	0.975
37	0.000	93.867	29.179	0.000	0.056
39	0.050	78.861	23.387	0.025	1.000
40	0.224	55.317	9.743	0.974	0.127
41	0.156	81.277	26.636	0.154	0.158
42	0.089	107.791	28.054	0.047	0.867
43	0.639	77.769	15.406	0.548	0.767
44	0.024	97.026	34.936	0.012	0.545
45	0.281	72.684	16.295	0.172	0.758
DM  average	0.419799695163 +/- 0.23446812245 (Median: 0.440589198036)
HD  average	72.0400755135 +/- 26.9516174316 (Median: 78.0576709875)
ASSD average	16.2216727034 +/- 9.05108842829 (Median: 15.0838056493)
Prec. average	0.3639473339 +/- 0.255619057066 (Median: 0.343818380744)
Rec. average	0.783712383382 +/- 0.24374927876 (Median: 0.878894767784)
