# Supplementary material for: Classifiers for Ischemic Stroke Lesion Segmentation: A Comparison Study
Source: PLoS One. 2015 Dec 16;10(12):e0145118. doi: 10.1371/journal.pone.0145118 (PMC4687679; doi:10.1371/journal.pone.0145118)
Supplement: S1 File — Case by case results of the leave-one-out cross-validation on all 37 cases with varying MRI sequences over all classifiers. (ZIP) [file pone.0145118.s001.zip › appendices_S1_evaluation_dataset/flair/GTLGTL/GeneralizedLinearModel.eva]

Metrics:
Case	DC[0,1]	HD(mm)	P2C(mm)	prec.	recall
03	0.517	33.675	6.524	0.932	0.357
04	0.530	13.416	3.963	0.889	0.377
05	0.108	58.558	17.597	1.000	0.057
06	0.401	32.171	7.906	0.995	0.251
07	0.668	25.456	4.279	0.947	0.516
08	0.553	37.108	8.034	0.948	0.390
09	0.000	 inf	 inf	0.000	0.000
10	0.172	90.300	18.555	0.999	0.094
11	0.000	 inf	 inf	0.000	0.000
12	0.740	30.150	3.517	0.916	0.621
13	0.580	29.086	4.823	0.972	0.413
15	0.193	25.632	6.933	1.000	0.107
17	0.744	55.884	4.905	0.919	0.625
18	0.000	73.116	28.601	0.000	0.000
19	0.009	28.460	9.664	1.000	0.005
20	0.842	9.487	1.790	0.879	0.807
21	0.650	33.675	4.655	0.971	0.488
23	0.017	59.169	17.180	0.155	0.009
25	0.533	85.276	12.692	0.635	0.460
26	0.726	17.748	2.231	0.789	0.673
28	0.694	25.807	4.063	0.913	0.560
29	0.449	29.086	5.227	0.986	0.291
30	0.015	56.921	15.549	1.000	0.007
31	0.510	30.000	4.704	0.883	0.359
32	0.247	57.784	9.745	0.717	0.149
33	0.082	46.282	12.140	1.000	0.043
34	0.393	11.225	4.356	1.000	0.245
35	0.620	21.840	4.548	0.939	0.463
36	0.809	21.840	2.551	0.830	0.789
37	0.000	 inf	 inf	0.000	0.000
39	0.556	12.369	2.284	0.792	0.428
40	0.023	99.091	23.097	0.977	0.012
41	0.000	 inf	 inf	0.000	0.000
42	0.283	27.821	6.253	0.971	0.166
43	0.404	25.632	6.729	0.956	0.256
44	0.000	114.276	86.685	0.000	0.000
45	0.194	27.166	6.461	1.000	0.107
WARNING: Average values only computed on 33 of 37 cases!
DM  average	0.401864745373 +/- 0.268801844234 (Median: 0.449157150625)
HD  average	40.7729705928 +/- 26.118982229 (Median: 30.0)
ASSD average	10.8558427631 +/- 14.8213805117 (Median: 6.46071386327)
Prec. average	0.845774011729 +/- 0.266253562945 (Median: 0.947476828012)
Rec. average	0.306777633073 +/- 0.240189986328 (Median: 0.290845070423)
