# Supplementary material for: Classifiers for Ischemic Stroke Lesion Segmentation: A Comparison Study
Source: PLoS One. 2015 Dec 16;10(12):e0145118. doi: 10.1371/journal.pone.0145118 (PMC4687679; doi:10.1371/journal.pone.0145118)
Supplement: S1 File — Case by case results of the leave-one-out cross-validation on all 37 cases with varying MRI sequences over all classifiers. (ZIP) [file pone.0145118.s001.zip › appendices_S1_evaluation_dataset/flair/GTLGTL/GradientBoostingClassifier.eva]

Metrics:
Case	DC[0,1]	HD(mm)	P2C(mm)	prec.	recall
03	0.719	29.086	3.672	0.924	0.588
04	0.708	15.000	2.695	0.764	0.659
05	0.338	32.311	9.525	0.987	0.204
06	0.742	17.493	3.108	0.942	0.613
07	0.837	16.155	2.228	0.842	0.832
08	0.784	22.450	3.467	0.933	0.676
09	0.447	14.071	3.029	0.602	0.355
10	0.530	23.622	5.769	0.969	0.365
11	0.616	21.840	3.098	0.720	0.537
12	0.817	20.347	2.286	0.820	0.814
13	0.789	54.083	3.711	0.766	0.815
15	0.798	10.817	1.805	0.800	0.797
17	0.702	51.614	5.217	0.616	0.817
18	0.645	29.850	4.536	0.557	0.767
19	0.617	7.348	1.800	0.730	0.535
20	0.659	78.058	14.656	0.568	0.785
21	0.795	92.369	4.493	0.827	0.766
23	0.321	102.572	15.741	0.219	0.598
25	0.459	61.847	8.406	0.373	0.598
26	0.736	15.000	2.119	0.628	0.890
28	0.802	15.297	2.288	0.809	0.794
29	0.808	14.697	1.764	0.861	0.762
30	0.487	22.450	4.634	0.922	0.331
31	0.660	10.817	2.123	0.678	0.643
32	0.517	65.521	7.500	0.535	0.501
33	0.603	26.325	4.186	0.886	0.457
34	0.761	15.297	2.096	0.675	0.871
35	0.817	15.297	2.203	0.783	0.855
36	0.793	65.177	5.165	0.728	0.869
37	0.000	61.408	33.707	0.000	0.000
39	0.541	15.588	2.799	0.399	0.838
40	0.109	56.125	11.112	0.977	0.058
41	0.241	29.086	6.550	0.968	0.137
42	0.542	49.204	7.254	0.789	0.413
43	0.695	14.697	3.136	0.846	0.590
44	0.000	84.534	69.391	0.000	0.000
45	0.475	35.369	6.010	0.445	0.510
DM  average	0.592226178053 +/- 0.224380455326 (Median: 0.659045057162)
HD  average	35.4816800587 +/- 25.4239002621 (Median: 23.622023622)
ASSD average	7.38595075204 +/- 11.8219518806 (Median: 3.71111175645)
Prec. average	0.699632214348 +/- 0.246961651855 (Median: 0.765651924182)
Rec. average	0.584881029348 +/- 0.25434171164 (Median: 0.6125)
