# Supplementary material for: Classifiers for Ischemic Stroke Lesion Segmentation: A Comparison Study
Source: PLoS One. 2015 Dec 16;10(12):e0145118. doi: 10.1371/journal.pone.0145118 (PMC4687679; doi:10.1371/journal.pone.0145118)
Supplement: S1 File — Case by case results of the leave-one-out cross-validation on all 37 cases with varying MRI sequences over all classifiers. (ZIP) [file pone.0145118.s001.zip › appendices_S1_evaluation_dataset/flair/GTLGTL/RandomForestClassifier.eva]

Metrics:
Case	DC[0,1]	HD(mm)	P2C(mm)	prec.	recall
03	0.700	29.850	4.043	0.947	0.556
04	0.754	13.748	2.463	0.793	0.718
05	0.341	33.675	10.368	0.994	0.206
06	0.722	20.347	3.649	0.965	0.577
07	0.867	16.155	1.949	0.920	0.819
08	0.755	27.000	4.178	0.965	0.620
09	0.329	15.588	3.097	0.745	0.211
10	0.504	25.456	6.227	0.982	0.339
11	0.592	41.785	5.686	0.853	0.453
12	0.842	18.493	2.129	0.851	0.832
13	0.849	19.442	2.059	0.874	0.825
15	0.836	7.348	1.674	0.840	0.832
17	0.787	16.155	2.896	0.720	0.867
18	0.679	24.920	4.128	0.692	0.666
19	0.585	19.900	3.006	0.892	0.435
20	0.795	70.866	10.651	0.802	0.788
21	0.872	13.077	1.624	0.915	0.833
23	0.417	55.154	10.208	0.326	0.580
25	0.671	25.807	3.056	0.599	0.762
26	0.743	10.817	2.231	0.630	0.905
28	0.839	21.424	2.157	0.882	0.799
29	0.807	17.748	1.998	0.857	0.763
30	0.424	30.887	6.507	0.956	0.273
31	0.693	13.748	2.370	0.756	0.639
32	0.609	27.000	3.820	0.746	0.514
33	0.601	28.302	4.393	0.963	0.437
34	0.780	13.748	1.937	0.679	0.916
35	0.854	12.728	1.932	0.862	0.846
36	0.855	11.225	1.870	0.799	0.920
37	0.000	67.483	34.115	0.000	0.000
39	0.708	6.708	1.689	0.623	0.820
40	0.021	90.000	20.182	0.987	0.011
41	0.120	35.369	8.901	0.966	0.064
42	0.608	20.785	3.219	0.928	0.452
43	0.748	13.748	2.978	0.903	0.639
44	0.000	 inf	 inf	0.000	0.000
45	0.487	28.460	5.748	0.497	0.477
WARNING: Average values only computed on 36 of 37 cases!
DM  average	0.633116220062 +/- 0.230719467865 (Median: 0.704287832569)
HD  average	26.2485429931 +/- 18.1249549169 (Median: 20.5657998201)
ASSD average	5.25380554996 +/- 6.0989409795 (Median: 3.07647872809)
Prec. average	0.797470473221 +/- 0.20047086196 (Median: 0.854683950016)
Rec. average	0.594264819909 +/- 0.262677878541 (Median: 0.639005104594)
